# Supplementary material for: Quality assessment of protein model-structures based on structural and functional similarities
Source: BMC Bioinformatics. 2012 Sep 21;13:242. doi: 10.1186/1471-2105-13-242 (PMC3526563; doi:10.1186/1471-2105-13-242)
Supplement: Additional file 1 — CASP8 evaluation. The file has three worksheets “Overall”, “Per target” and “delta GDT”. The first worksheet provides “overall” correlations of quality predictions produced by all tested GOBA metrics with GDT-TS scores of protein model-structures submitted to CASP8. The second worksheet shows Pearson correlations calculated for model-structures of particular targets. The third worksheet provides the percentages of targets where ΔGDT fell into one of four GDT bins. [file 1471-2105-13-242-S1.xls]

## Sheet: CASP8_Overall
			*	|*	*	*	*	GA	*	*	*	*	*	*	*	yGA	*	*	*
	metaGA	GA_3579	yGA_3579	0.2	0.3	0.4	0.5	0.6	0.7	0.8	0.9	0.2	0.3	0.4	0.5	0.6	0.7	0.8	0.9	GA_468	GA_567	GA_678	GA_759	yGA_468	yGA_567	yGA_678	yGA_579
Pearson	0.583083	0.599308	0.258555	0.329211	0.433811	0.46334	0.519291	0.554914	0.560365	0.555677	0.547433	0.284873	0.277578	0.26654	0.258133	0.239219	0.222697	0.199039	0.211681	0.575982	0.567911	0.58975	0.609018	0.244358	0.24336	0.225349	0.245378

## Sheet: CASP8_Per target
			*	|*	*	*	*	GA	*	*	*	*	*	*	*	yGA	*	*	*
	metaGA	GA_3579	yGA_3579	0.2	0.3	0.4	0.5	0.6	0.7	0.8	0.9	0.2	0.3	0.4	0.5	0.6	0.7	0.8	0.9	GA_468	GA_567	GA_678	GA_759	yGA_468	yGA_567	yGA_678	yGA_579
T0388	0.47788	0.50178	0.64402	0.1946	0.27855	0.40624	0.41389	0.39812	0.4941	0.57376	0.64278	0.54808	0.59062	0.61968	0.65889	0.66467	0.64834	0.69012	0.79375	0.48586	0.44465	0.50489	0.53955	0.65171	0.65761	0.66448	0.66894
T0388_D1	0.50958	0.53169	0.621	0.24006	0.36516	0.471	0.50293	0.48029	0.49653	0.49584	0.64202	0.51811	0.56339	0.59321	0.63744	0.64182	0.62399	0.67847	0.78958	0.49217	0.49585	0.49664	0.56051	0.62917	0.63478	0.64337	0.64819
T0389_D1	0.54931	0.49403	0.16918	0.41651	0.45213	0.24389	0.48695	0.54272	0.49434	0.34701	0.37568	0.17394	0.07949	-0.11716	0.10707	0.57419	0.70629	0.69372	0.70801	0.42366	0.53611	0.47253	0.47405	0.03799	0.34656	0.67112	0.34965
T0390_D1	0.47611	0.37078	0.0062	0.32095	0.22266	0.16446	0.1724	0.28383	0.38431	0.40649	0.41929	0.60198	0.16715	-0.13412	-0.14152	-0.09307	-0.08571	-0.07572	0.04897	0.33951	0.29726	0.37455	0.36992	-0.10923	-0.10841	-0.08636	-0.10559
T0391_D1	0.73572	0.7667	0.81355	0.68276	0.68324	0.70572	0.71669	0.73343	0.75525	0.6252	0.78502	0.70365	0.7124	0.79681	0.82258	0.83484	0.84019	0.70684	0.81568	0.7244	0.73958	0.73646	0.78163	0.80142	0.83353	0.81541	0.83923
T0392_D1	0.66655	0.67832	0.73861	0.66327	0.67879	0.67935	0.68826	0.67511	0.61752	0.64714	0.6844	0.73448	0.7356	0.73736	0.7432	0.74677	0.73086	0.73453	0.73679	0.67685	0.6659	0.65612	0.67622	0.74155	0.74198	0.73997	0.73911
T0393_D1	0.67538	0.70054	0.64608	0.62352	0.67587	0.68617	0.70753	0.69631	0.71017	0.57144	0.53049	0.54288	0.60237	0.59665	0.61074	0.68184	0.71691	0.67379	0.54266	0.68266	0.71233	0.68033	0.6898	0.64855	0.67146	0.69855	0.66438
T0393_D2	-0.09871	-0.02968	-0.2524	-0.09553	-0.16466	-0.19777	-0.1572	-0.19984	-0.23071	-0.07977	0.51008	-0.24095	-0.23497	-0.22907	-0.22177	-0.29694	-0.39136	-0.25502	0.19837	-0.1793	-0.20828	-0.18104	0.04902	-0.2557	-0.27847	-0.34339	-0.26811
T0394_D1	0.48278	0.538	0.43558	0.44802	0.33538	0.38285	0.31661	0.2625	0.39086	0.56574	0.67818	0.48491	0.407	0.42781	0.39439	0.23929	0.51189	0.67048	0.42806	0.4563	0.33859	0.45458	0.57066	0.42469	0.38219	0.44953	0.45152
T0395_D1	0.3445	0.3259	0.30365	-0.20506	0.32259	0.15978	0.24707	0.31706	0.40045	0.12353	0.13056	-0.04053	0.31365	0.17669	0.16895	0.40487	0.51683	0.00237	-0.08278	0.22317	0.33823	0.30769	0.29885	0.23689	0.31836	0.41952	0.27424
T0396_D1	0.70786	0.76384	0.41468	0.35302	0.30612	0.3155	0.40218	0.66602	0.73628	0.82289	0.87519	0.24512	0.1779	0.11447	0.38607	0.63782	0.87162	0.91004	0.90841	0.73693	0.67202	0.77887	0.80385	0.48268	0.62331	0.83161	0.6666
T0398_D1	0.50745	0.55433	0.83627	0.53057	0.59293	0.61394	0.60106	0.54996	0.50688	0.41773	0.35989	0.78815	0.80383	0.8087	0.81909	0.84213	0.86635	0.8666	0.76721	0.54989	0.56039	0.50088	0.51887	0.84181	0.84697	0.85882	0.8468
T0398_D2	0.50934	0.53087	0.71602	0.47924	0.52489	0.47264	0.49195	0.51244	0.52357	0.49071	0.48602	0.66832	0.70287	0.68887	0.69177	0.70246	0.74131	0.73803	0.55843	0.50327	0.51375	0.51496	0.51608	0.71101	0.71501	0.73071	0.71781
T0400_D1	0.639	0.66773	0.76834	0.53467	0.59166	0.64305	0.66556	0.66399	0.66374	0.66138	0.7063	0.73933	0.75135	0.77263	0.77607	0.77264	0.77037	0.77239	0.77632	0.65751	0.66551	0.66365	0.68217	0.7729	0.77326	0.77195	0.77431
T0402_D1	0.7597	0.77435	0.84225	0.69577	0.68359	0.77273	0.77008	0.79014	0.79014	0.79014	0.79014	0.82184	0.83412	0.84075	0.84135	0.84252	0.84252	0.84252	0.84252	0.78616	0.78583	0.79014	0.78583	0.84428	0.84445	0.84252	0.84445
T0407_D1	0.47007	0.5038	-0.20344	-0.34042	-0.18891	-0.07564	0.32666	0.18264	0.38552	0.60573	0.72638	-0.34317	-0.2612	-0.26218	-0.18191	-0.22509	0.61099	0.71613	0.83553	0.43405	0.37661	0.51933	0.63391	-0.23402	-0.1787	-0.10707	-0.10947
T0407_D2	0.16646	0.10296	0.19877	0.24836	0.11985	0.07667	0.16388	0.21846	0.02587	-0.1691	-0.09924	0.39356	0.29073	0.07404	0.01077	-0.00881	-0.06396	-0.16788	-0.09952	0.06903	0.15299	0.0389	0.07657	0.05228	0.00218	-0.02952	0.00484
T0409_D1	0.53645	0.48157	0.74651	0.63576	0.41182	0.4346	0.5143	0.62403	0.22282	-0.1023	-	0.8451	0.78259	0.77757	0.63808	0.37796	-0.05909	-0.09071	-	0.53557	0.58025	0.54881	0.50032	0.72634	0.55811	0.33198	0.61907
T0411_D1	0.67324	0.62747	0.76608	0.57562	0.53412	0.62538	0.51129	0.61206	0.714	0.76417	-0.02242	0.72224	0.69321	0.74709	0.76806	0.82416	0.86985	0.86006	-0.02563	0.70386	0.63423	0.71872	0.63325	0.80471	0.82089	0.85617	0.81836
T0412_D1	0.64703	0.67154	0.79793	0.55483	0.50839	0.58805	0.6225	0.60589	0.69689	0.72251	0.7248	0.69567	0.73386	0.77204	0.812	0.81654	0.82207	0.82153	0.8261	0.66303	0.65317	0.68922	0.69611	0.80445	0.81704	0.82055	0.81984
T0416_D1	0.57157	0.66922	0.81802	0.08884	0.42995	0.50947	0.47951	0.58903	0.62194	0.53045	0.7346	0.63736	0.73638	0.77311	0.77559	0.86649	0.87664	0.89067	0.96262	0.58197	0.59293	0.60174	0.69493	0.84478	0.84973	0.8776	0.84997
T0416_D2	0.56281	0.55489	0.4302	0.52873	0.51178	0.5454	0.54324	0.53434	0.49959	0.30262	-	0.46548	0.43359	0.42524	0.39133	0.44839	0.4188	0.20128	-	0.51795	0.552	0.50594	0.54984	0.43322	0.42458	0.43555	0.40603
T0417_D1	0.72296	0.74432	0.87294	0.63737	0.65368	0.66356	0.67401	0.69911	0.74775	0.77759	0.78039	0.83381	0.8426	0.86119	0.87516	0.87715	0.876	0.86843	0.86866	0.73917	0.71634	0.75588	0.75599	0.87596	0.87714	0.87651	0.87695
T0418_D1	0.67225	0.69704	0.88257	0.58365	0.61327	0.58286	0.61216	0.69227	0.73058	0.72181	0.72854	0.84404	0.86477	0.87508	0.87376	0.88195	0.89259	0.90394	0.90682	0.68714	0.69365	0.72309	0.71227	0.88675	0.8835	0.89266	0.88924
T0418_D2	0.7428	0.74301	0.77705	0.62878	0.69833	0.72142	0.72166	0.71014	0.69784	0.6859	0.72538	0.34956	0.60659	0.68802	0.75032	0.81113	0.83224	0.84239	0.8439	0.72706	0.72058	0.70942	0.73851	0.79687	0.80617	0.83238	0.82039
T0420_D1	0.59176	0.53987	0.7887	0.50093	0.48994	0.71716	0.66264	0.61843	0.62956	0.35878	0.0415	0.68903	0.73231	0.82577	0.83291	0.83071	0.68451	-0.03562	-0.14112	0.64989	0.65406	0.59391	0.51354	0.82324	0.82342	0.78587	0.80622
T0422_D1	0.5762	0.54638	0.77158	0.60244	0.29042	0.51274	0.51156	0.57912	0.5468	0.59332	0.60364	0.76072	0.6836	0.75452	0.78803	0.79775	0.80682	0.82789	0.68209	0.58231	0.55475	0.58673	0.59382	0.78848	0.80107	0.80769	0.80198
T0422_D2	0.67048	0.74194	0.84176	0.29955	0.53159	0.68289	0.68745	0.67986	0.71762	0.76307	0.74384	0.75502	0.80138	0.8382	0.84281	0.85831	0.86689	0.86246	0.74946	0.72774	0.70442	0.73188	0.77095	0.85304	0.85685	0.86324	0.85618
T0425_D1	0.83961	0.87243	0.80897	0.64242	0.77311	0.80099	0.79136	0.70176	0.88232	0.88081	0.88081	0.56457	0.75254	0.82941	0.85556	0.89191	0.92872	0.92875	0.92875	0.84404	0.83861	0.86584	0.87762	0.87193	0.89776	0.92239	0.91209
T0426_D1	0.82679	0.85178	0.87509	0.77699	0.80183	0.79636	0.79253	0.81675	0.87235	0.88189	0.88413	0.35636	0.56323	0.88035	0.90242	0.91768	0.92361	0.92363	0.92366	0.84229	0.8372	0.8664	0.86093	0.91233	0.91642	0.92194	0.91868
T0427	0.46543	0.56913	0.70313	-0.22786	0.05988	0.09806	0.31177	0.47474	0.59563	0.69578	0.75565	0.38681	0.48726	0.58157	0.72546	0.78485	0.81138	0.81458	0.80879	0.53464	0.49095	0.6236	0.64674	0.74432	0.77982	0.80743	0.78807
T0427_D1	0.40312	0.56061	0.8074	-0.40573	0.03891	0.13914	0.29637	0.39811	0.531	0.68497	0.77309	0.54996	0.69109	0.74701	0.82143	0.84938	0.86398	0.8668	0.86264	0.50873	0.42871	0.58298	0.64238	0.82815	0.84725	0.86235	0.85113
T0428_D1	0.68789	0.71075	0.75182	0.60582	0.59179	0.60756	0.60468	0.57777	0.64158	0.73756	0.78958	0.61692	0.67967	0.7221	0.73442	0.70595	0.78036	0.8979	0.91159	0.68069	0.62263	0.68277	0.7233	0.77295	0.74352	0.80917	0.79261
T0429_D1	0.6429	0.61591	0.78682	0.56422	0.54717	0.49035	0.50321	0.66201	0.70542	0.79474	-	0.7872	0.78604	0.77731	0.78189	0.79079	0.79543	0.80091	-	0.70099	0.65603	0.74632	0.64195	0.78438	0.78869	0.79432	0.78627
T0429_D2	0.18101	0.1875	0.25566	0.13085	0.15424	0.11006	0.15474	0.17057	0.2274	0.33657	-0.08494	0.25233	0.26824	0.19211	0.20766	0.20456	0.3843	0.42619	-0.08495	0.22032	0.20022	0.26939	0.19894	0.20372	0.22653	0.27318	0.23177
T0430_D1	0.33745	0.35375	0.46136	0.339	0.36617	0.36372	0.36709	0.35043	0.32851	0.25191	0.30173	0.41931	0.4287	0.44451	0.46635	0.47408	0.47593	0.46296	0.47905	0.33584	0.35415	0.32235	0.34547	0.46379	0.474	0.47475	0.47425
T0430_D2	0.65148	0.67126	0.62836	0.59576	0.63095	0.63993	0.64883	0.65534	0.65866	0.62767	0.60845	0.58797	0.59134	0.59333	0.59933	0.606	0.66967	0.6758	0.63438	0.66295	0.67628	0.67431	0.67443	0.62802	0.63182	0.65879	0.64243
T0431_D1	0.67554	0.66342	0.74569	0.684	0.68631	0.68763	0.68559	0.68998	0.69058	0.69126	0.19631	0.76673	0.77565	0.77717	0.7774	0.77764	0.77765	0.77765	0.19664	0.6899	0.68908	0.69065	0.6518	0.77751	0.77757	0.77765	0.7308
T0431_D2	0.50181	0.51802	0.48446	0.28436	0.35091	0.42352	0.49593	0.52329	0.56554	0.55806	0.53893	0.43925	0.44791	0.47455	0.50256	0.52387	0.54329	0.5441	0.39053	0.51772	0.53443	0.55486	0.54976	0.51954	0.52672	0.53875	0.49187
T0432_D1	0.49615	0.41997	0.31457	0.29577	0.30249	0.42928	0.32551	0.28538	0.50136	0.63679	-0.14609	0.22502	0.26279	0.38185	0.3603	0.52099	0.60514	0.71515	-0.14195	0.5313	0.42085	0.53981	0.43957	0.45612	0.45361	0.61093	0.42564
T0433_D1	0.61348	0.63631	0.79304	0.58203	0.6516	0.63361	0.64862	0.66805	0.66066	0.49716	0.43411	0.75864	0.77106	0.76777	0.76994	0.78887	0.80437	0.76422	0.80172	0.63433	0.66306	0.63147	0.61876	0.78443	0.78878	0.79653	0.79993
T0434_D1	0.66578	0.71045	-0.12753	0.67968	0.69762	0.07249	0.08735	0.47099	0.51438	-0.20469	-0.12711	-0.09102	-0.08091	-0.24561	-0.20546	-0.23235	0.38793	-0.18013	-0.12711	0.33372	0.61776	0.50493	0.64117	-0.25953	-0.20708	-0.1883	-0.17454
T0435_D1	0.76228	0.80449	0.19657	0.72084	0.73309	-0.12821	0.44537	0.65873	0.66158	-0.19209	-	0.05704	0.16103	-0.25178	0.04224	0.18721	0.60637	-0.16619	-	0.47587	0.69876	0.66787	0.70029	-0.16901	0.22469	0.39063	0.23495
T0436_D1	0.68226	0.7149	0.79523	0.53444	0.5971	0.65015	0.65717	0.71492	0.75388	0.75952	0.76553	0.76961	0.78217	0.78677	0.78824	0.79373	0.79713	0.80133	0.82003	0.72389	0.7207	0.75058	0.73879	0.79486	0.7937	0.79798	0.79944
T0438_D1	0.67243	0.66659	0.66449	0.41599	0.6317	0.60258	0.60817	0.67234	0.67056	0.61984	0.59861	0.58637	0.65941	0.64969	0.63049	0.63768	0.67239	0.68313	0.74784	0.6588	0.66674	0.66618	0.65861	0.65554	0.64279	0.66185	0.6648
T0438_D2	0.52103	0.48567	0.80727	0.32427	0.24778	0.35553	0.54756	0.6343	0.52393	0.59842	0.42659	0.8304	0.74424	0.78139	0.80373	0.81217	0.82356	0.86978	0.94083	0.58878	0.58376	0.62027	0.52733	0.81281	0.81248	0.8288	0.83491
T0440_D1	0.55189	0.59657	0.70058	0.50141	0.33627	0.28602	0.45753	0.53261	0.35072	0.70411	0.61422	0.7227	0.68849	0.65898	0.69864	0.72277	0.64936	0.60291	0.59304	0.64252	0.47102	0.65049	0.63246	0.70545	0.70674	0.7137	0.69459
T0441_D1	0.68228	0.72079	0.79228	0.21968	0.62202	0.6472	0.69265	0.71219	0.72639	0.70884	0.72692	0.57308	0.7537	0.76052	0.72461	0.75364	0.77132	0.85693	0.86481	0.70716	0.71499	0.72206	0.72714	0.80378	0.75037	0.80878	0.79561
T0441_D2	0.73241	0.76842	0.8375	0.5848	0.71588	0.72354	0.76534	0.75217	0.76239	0.77308	0.7752	0.54923	0.72377	0.82627	0.85644	0.86137	0.86234	0.87736	0.88359	0.7641	0.76073	0.76554	0.77123	0.85965	0.86055	0.86873	0.87036
T0444_D1	0.86821	0.86548	0.79803	0.71801	0.83127	0.86863	0.87274	0.86605	0.86966	0.8533	0.72873	0.30649	0.40631	0.75931	0.83277	0.86747	0.88953	0.89437	0.88469	0.87329	0.87678	0.86828	0.8586	0.85846	0.86897	0.8859	0.87563
T0447_D1	0.66735	0.6583	0.43666	0.4032	-0.13192	0.35384	0.55653	0.29541	0.45138	0.75996	0.77475	0.51467	0.00318	0.38123	0.61105	0.47589	0.90673	0.99063	0.99648	0.68451	0.49308	0.66944	0.73846	0.48149	0.65773	0.80214	0.71669
T0448_D1	0.59522	0.60285	0.46189	0.08819	0.16922	0.27447	0.47377	0.66284	0.69285	0.70008	0.65064	0.30805	0.30104	0.33264	0.45413	0.63357	0.76086	0.7833	0.80977	0.62838	0.6501	0.70645	0.66301	0.47178	0.56653	0.72066	0.58215
T0449_D1	0.77097	0.77664	0.8115	0.68454	0.73264	0.78842	0.51061	0.5793	0.76351	0.8224	0.83494	0.55694	0.64659	0.7724	0.73875	0.82534	0.86837	0.88409	0.88706	0.78985	0.65414	0.75953	0.77013	0.85241	0.82395	0.86882	0.84448
T0450_D1	0.4214	0.56922	0.53971	-0.51625	-0.39918	0.04426	0.52999	0.53803	0.47878	0.54082	0.74016	-0.0482	0.13381	0.41281	0.62311	0.63766	0.60474	0.7598	0.9579	0.49132	0.55282	0.55313	0.67916	0.59219	0.64172	0.66151	0.68925
T0452_D1	0.72171	0.68862	0.63766	0.50417	0.44686	0.68244	0.72049	0.73648	0.73924	0.61748	0.61543	0.55147	0.44611	0.57403	0.62492	0.68151	0.75792	0.71047	0.80571	0.71097	0.73715	0.71283	0.72419	0.65892	0.69152	0.72095	0.70222
T0452_D2	0.67117	0.70622	0.57004	0.56253	0.6566	0.66432	0.51094	0.51785	0.51345	0.67174	0.87164	0.2999	0.35334	0.43115	0.3729	0.38882	0.43599	0.69181	0.93588	0.64006	0.51794	0.58017	0.70603	0.50698	0.40067	0.50913	0.63689
T0454_D1	0.80088	0.8003	0.92647	0.5569	0.78231	0.78426	0.76546	0.74232	0.78182	0.75903	0.80654	0.85514	0.8971	0.91898	0.92212	0.93036	0.93444	0.93766	0.94158	0.77074	0.76461	0.76241	0.7917	0.9303	0.92933	0.93458	0.93361
T0454_D2	0.72958	0.7596	0.86394	0.21313	0.57663	0.69356	0.77272	0.78762	0.79421	0.78273	0.8006	0.27745	0.51059	0.78539	0.90122	0.9139	0.91702	0.9188	0.91587	0.76398	0.78761	0.78919	0.7929	0.89628	0.9123	0.917	0.91446
T0455_D1	0.79443	0.83639	0.93605	0.08671	0.64388	0.72723	0.72092	0.69914	0.78288	0.83244	0.43012	0.67845	0.82916	0.88944	0.94306	0.95381	0.9635	0.96586	0.96587	0.80058	0.7703	0.80817	0.66599	0.94718	0.95576	0.96233	0.96148
T0456_D1	0.86189	0.86834	0.92028	0.88139	0.88827	0.88299	0.8811	0.69541	0.73222	0.83155	0.59664	0.91401	0.91377	0.91431	0.91486	0.87758	0.90341	0.93582	0.67998	0.84789	0.81936	0.7744	0.84368	0.92254	0.91564	0.90782	0.92168
T0457_D1	0.64427	0.51939	0.22318	0.03153	0.03916	0.36115	0.43004	0.41209	0.74616	0.81858	-	0.16381	0.10694	0.16326	0.19054	0.35669	0.8057	0.18971	-	0.74075	0.61599	0.79995	0.67347	0.22557	0.35421	0.5408	0.34979
T0457_D2	0.57321	0.54031	0.19561	0.55428	0.22576	0.39761	0.452	0.54705	0.67036	0.29647	-	0.29825	0.08988	0.10851	0.16364	0.33988	0.5505	0.32656	-	0.46636	0.61092	0.54626	0.62253	0.18069	0.32031	0.48518	0.31087
T0458_D1	0.83859	0.87951	0.84331	-0.10811	0.56589	0.64325	0.74311	0.84143	0.89558	0.89252	0.89252	0.48013	0.66821	0.71125	0.90971	0.97442	0.98042	0.98069	0.98069	0.8732	0.87475	0.89048	0.89419	0.8938	0.9647	0.98017	0.96648
T0461_D1	0.74983	0.76412	0.8916	0.44435	0.48142	0.47667	0.46876	0.52318	0.76517	0.85579	0.89103	0.60262	0.74167	0.81051	0.88023	0.91657	0.94844	0.96187	0.96415	0.6984	0.63059	0.77293	0.80972	0.90472	0.91874	0.94471	0.93477
T0462_D1	0.81997	0.84223	0.81103	0.59722	0.67525	0.70191	0.74086	0.83007	0.8555	0.882	0.89356	0.67801	0.72543	0.76816	0.79881	0.78553	0.81455	0.81826	0.81867	0.84482	0.83136	0.86567	0.86192	0.83681	0.82816	0.83344	0.83768
T0462_D2	0.5429	0.5488	0.4937	0.4881	0.51473	0.54437	0.55473	0.54903	0.51978	0.55866	0.55866	0.27182	0.37552	0.49631	0.54939	0.57691	0.47662	0.48919	0.48919	0.55748	0.54638	0.54897	0.55161	0.54797	0.56134	0.55475	0.54038
T0462_D8	0.81805	0.84958	0.80577	0.54805	0.6919	0.72456	0.74511	0.83781	0.87135	0.88993	0.90578	0.59111	0.67897	0.7664	0.81781	0.83144	0.83565	0.83896	0.83976	0.84775	0.83629	0.87462	0.86849	0.86027	0.86176	0.86668	0.8653
T0462_D9	0.7868	0.79434	0.7312	0.66408	0.68775	0.75052	0.78449	0.78801	0.78153	0.80185	0.80686	0.50949	0.60033	0.72773	0.77446	0.79456	0.71556	0.72137	0.72166	0.79738	0.79129	0.79818	0.80179	0.78032	0.78955	0.7839	0.77516
T0463_D1	0.78505	0.80383	0.87356	0.68328	0.77935	0.78366	0.77861	0.77701	0.78063	0.80189	0.72087	0.84522	0.85787	0.85506	0.85736	0.87208	0.88233	0.90132	0.71738	0.80246	0.78559	0.79471	0.8023	0.88211	0.87332	0.8901	0.87852
T0470_D1	0.74382	0.76527	0.51451	0.18284	0.63487	0.71229	0.7438	0.72648	0.77396	0.78342	0.79181	-0.05028	0.16078	0.40201	0.53455	0.71264	0.80426	0.88922	0.8962	0.76228	0.75669	0.77408	0.78459	0.64987	0.68168	0.80922	0.74681
T0470_D2	0.73653	0.75697	0.65946	0.35364	0.63039	0.61935	0.64911	0.54272	0.64157	0.70916	0.83767	0.53077	0.6003	0.6164	0.64877	0.71328	0.80486	0.89414	0.91869	0.66738	0.62359	0.66016	0.76629	0.68012	0.70132	0.79651	0.74799
T0477_D1	0.72907	0.74064	0.95003	0.5544	0.55398	0.66342	0.7062	0.716	0.72815	0.77592	0.81684	0.93319	0.93895	0.94692	0.94947	0.95012	0.95191	0.95339	0.95443	0.73805	0.72269	0.75189	0.77733	0.95103	0.95088	0.9521	0.9529
T0483_D1	0.74673	0.74214	0.80514	0.75338	0.77881	0.78524	0.79628	0.76549	0.40223	0.48998	0.7296	0.80732	0.80839	0.80861	0.80895	0.81069	0.63336	0.70795	0.86441	0.73977	0.71811	0.61235	0.70186	0.80449	0.79857	0.76294	0.79192
T0485_D1	0.79939	0.7978	0.90447	0.35887	0.65085	0.77847	0.82625	0.80828	0.80896	0.81502	0.75821	0.51859	0.75733	0.8807	0.92149	0.9305	0.93365	0.93924	0.93432	0.80736	0.8188	0.81271	0.80918	0.92514	0.9301	0.93486	0.93162
T0486_D1	0.81118	0.81024	0.91744	0.69392	0.72108	0.69531	0.76007	0.81292	0.77415	0.8153	0.72992	0.71551	0.72818	0.87796	0.9548	0.96094	0.97953	0.97551	0.95701	0.81077	0.79813	0.82175	0.79228	0.9427	0.96621	0.97561	0.96928
T0487_D1	0.72434	0.75823	0.47893	0.31341	0.36569	0.56244	0.6456	0.64759	0.72146	0.72568	0.79807	0.28962	0.26792	0.36239	0.56733	0.69428	0.79153	0.85356	0.85712	0.72171	0.70726	0.72296	0.76775	0.55847	0.68217	0.78894	0.74496
T0487_D2	0.70702	0.71074	0.60146	0.60169	0.587	0.61911	0.6685	0.67512	0.69643	0.71217	0.74308	0.36365	0.33718	0.522	0.667	0.7069	0.73122	0.73477	0.73085	0.6889	0.68877	0.70257	0.72082	0.66603	0.70525	0.73007	0.72358
T0487_D3	0.45153	0.44347	0.62673	0.33863	0.44712	0.45434	0.46567	0.45302	0.41791	0.39272	0.36883	0.63101	0.62909	0.62877	0.61748	0.60544	0.60331	0.60256	0.56431	0.44628	0.45214	0.42937	0.42942	0.62146	0.61077	0.60662	0.61716
T0487_D4	0.56974	0.55873	0.45387	0.54538	0.51569	0.56512	0.56327	0.56454	0.55987	0.57016	0.53273	0.33408	0.32655	0.40917	0.48681	0.53995	0.54839	0.54804	0.47702	0.57258	0.56727	0.5673	0.56088	0.50551	0.5324	0.5482	0.52671
T0488_D1	0.78291	0.77172	0.89958	0.78592	0.78532	0.78765	0.81777	0.81555	0.69443	0.67769	0.65843	0.90667	0.90646	0.90619	0.89957	0.89271	0.78725	0.76837	0.74333	0.78216	0.79571	0.74802	0.75545	0.90071	0.89341	0.87685	0.88895
T0490_D1	0.5862	0.55315	0.73999	0.25606	0.1174	0.31303	0.25184	0.44858	0.63185	0.70747	0.694	0.6583	0.56249	0.56914	0.63175	0.81008	0.89565	0.90931	0.89902	0.59673	0.48038	0.66197	0.60786	0.74917	0.78801	0.87139	0.79383
T0492_D1	0.6509	0.67917	0.58438	0.48869	0.49772	0.53986	0.60681	0.6673	0.70814	0.73757	0.74646	0.31201	0.41884	0.49399	0.63355	0.67028	0.64632	0.65682	0.65627	0.67637	0.67557	0.71494	0.70791	0.63175	0.67805	0.70016	0.67494
T0493_D1	0.67378	0.71416	0.72377	0.26247	0.41869	0.48295	0.55297	0.76302	0.76479	0.76755	0.74028	0.65929	0.64593	0.65283	0.70332	0.75332	0.78285	0.88215	0.91171	0.74481	0.73658	0.78088	0.74741	0.74116	0.74399	0.80058	0.76979
T0494_D1	0.67012	0.70365	0.8275	0.61468	0.68615	0.70652	0.69845	0.69691	0.69026	0.54898	0.63162	0.80951	0.81086	0.81265	0.81207	0.81385	0.8138	0.82546	0.88924	0.67738	0.69789	0.66837	0.7008	0.82493	0.81326	0.82541	0.83358
T0501_D1	0.43995	0.29763	0.15777	-0.32077	-0.36264	-0.20876	0.07368	0.40601	0.71736	0.84481	-	0.1078	0.0169	0.06729	0.13122	0.43254	0.90901	0.18349	-	0.75775	0.5572	0.8291	0.58732	0.17968	0.35976	0.63232	0.31963
T0501_D2	0.3456	0.3521	0.55031	0.41117	0.13771	0.1653	0.29929	0.34302	0.47803	0.14401	-	0.42792	0.35028	0.3919	0.55982	0.64885	0.65818	0.05119	-	0.24187	0.40814	0.32773	0.42633	0.52902	0.64788	0.66807	0.64023
T0502_D1	0.62079	0.63393	0.77843	0.31779	0.47913	0.5879	0.55235	0.6579	0.50172	0.60272	0.662	0.64832	0.7325	0.76434	0.78959	0.85142	0.75829	0.52279	0.55662	0.66958	0.60394	0.63549	0.64537	0.80721	0.82729	0.83636	0.80147
T0504_D1	0.71514	0.75704	0.83062	0.64779	0.60946	0.63816	0.63646	0.71468	0.76592	0.68702	0.77129	0.82831	0.82244	0.82012	0.83333	0.85267	0.86359	0.73633	0.7559	0.74093	0.73227	0.78089	0.78828	0.82946	0.84433	0.85681	0.84044
T0504_D2	0.68554	0.73927	0.65873	0.61043	0.5277	0.58214	0.64532	0.70773	0.7596	0.66941	0.69702	0.65108	0.61593	0.62884	0.70256	0.7263	0.771	0.61998	0.62694	0.73222	0.7279	0.76594	0.76354	0.65754	0.72023	0.74553	0.71951
T0504_D3	0.80468	0.85833	0.91005	0.74802	0.69584	0.63781	0.69625	0.84333	0.90186	0.53307	0.60371	0.91291	0.90245	0.89684	0.90834	0.92442	0.92891	0.48502	0.52077	0.79043	0.86592	0.86674	0.8697	0.90879	0.919	0.92556	0.91384
T0505_D1	0.75975	0.78913	0.92798	0.62575	0.61945	0.71601	0.78443	0.78463	0.7982	0.77578	0.73742	0.91246	0.91288	0.91429	0.93949	0.95788	0.92807	0.92536	0.90689	0.78723	0.80327	0.80097	0.80534	0.93634	0.94614	0.94519	0.9353
T0505_D2	0.54297	0.58561	0.55213	0.02729	0.38216	0.50458	0.53907	0.55696	0.4518	0.39528	0.65437	0.53312	0.53572	0.57072	0.6333	0.61646	0.33142	0.32751	0.37817	0.51408	0.55049	0.49351	0.60615	0.56435	0.58603	0.47965	0.54954
T0506_D1	0.82338	0.83194	0.92469	0.56839	0.71657	0.81892	0.8292	0.84622	0.84622	0.84622	0.84622	0.69459	0.85969	0.92811	0.92964	0.93489	0.93489	0.93489	0.93489	0.83994	0.84376	0.84622	0.84376	0.93293	0.93342	0.93489	0.93342
T0506_D2	0.83896	0.83942	0.82947	0.79869	0.76233	0.70481	0.84234	0.84234	0.84234	0.84234	0.84234	0.81508	0.82417	0.82761	0.83076	0.83076	0.83076	0.83076	0.83076	0.82857	0.84234	0.84234	0.84234	0.83024	0.83076	0.83076	0.83076
T0507_D1	0.62033	0.7029	0.46195	0.42008	0.50413	0.49456	0.5512	0.56973	0.59485	0.66956	0.72128	0.45729	0.42421	0.41965	0.44307	0.49226	0.68056	0.64324	0.46635	0.65718	0.60995	0.6515	0.71176	0.46433	0.49194	0.57261	0.49879
T0508_D1	0.55677	0.56779	0.81136	-0.11222	0.64677	0.52605	0.58107	0.46748	0.41137	0.29402	0.42174	0.13399	0.76307	0.6933	0.8054	0.80122	0.79792	0.7881	0.82601	0.45979	0.49313	0.39684	0.48835	0.77665	0.80529	0.79776	0.80857
T0509_D1	0.71345	0.72543	0.89398	-0.27072	0.73522	0.73973	0.76187	0.75275	0.72416	0.60234	0.52946	-0.059	0.85371	0.87792	0.89698	0.89717	0.8948	0.87224	0.8834	0.71619	0.75034	0.70835	0.70438	0.88903	0.89756	0.89173	0.89656
T0511_D1	0.67219	0.68682	0.90727	0.64152	0.6396	0.65199	0.68532	0.70166	0.72787	0.59562	0.47887	0.89441	0.89364	0.89478	0.89717	0.90109	0.90442	0.872	0.87579	0.70137	0.71041	0.71107	0.68746	0.90364	0.90136	0.90688	0.9107
T0513_D1	0.67437	0.67115	0.58272	0.69485	0.74804	0.76817	0.53804	0.39718	0.49029	0.59858	0.67867	0.49426	0.59921	0.67647	0.44229	0.25655	0.45433	0.62132	0.70797	0.65306	0.4855	0.51323	0.60254	0.60839	0.4004	0.44731	0.54228
T0513_D2	0.56786	0.54142	0.05818	0.50108	0.48622	0.51826	0.50132	0.58352	0.55746	-0.00839	0.00453	0.13061	0.06219	0.05472	0.03641	0.09735	0.08477	-0.0141	-0.01346	0.51923	0.58485	0.54657	0.5311	0.06078	0.06329	0.07281	0.04754
AVERAGE	0.63366	0.64652	0.645686	0.41774	0.492662	0.528125	0.57227	0.603447	0.628643	0.603464	0.616969	0.523034	0.564387	0.598738	0.63812	0.671461	0.716701	0.673346	0.690196	0.634485	0.627464	0.648951	0.661091	0.651283	0.672683	0.70376	0.682769
SD	0.159349	0.167072	0.266923	0.295046	0.259408	0.242234	0.195084	0.182251	0.186001	0.250772	0.251395	0.279404	0.277273	0.301507	0.285584	0.274916	0.243768	0.309954	0.305188	0.178032	0.171661	0.174336	0.159098	0.291813	0.270614	0.261302	0.267165
			*	|*	*	*	*	GA	*	*	*	*	*	*	*	yGA	*	*	*
	metaGA	GA_3579	yGA_3579	0.2	0.3	0.4	0.5	0.6	0.7	0.8	0.9	0.2	0.3	0.4	0.5	0.6	0.7	0.8	0.9	GA_468	GA_567	GA_678	GA_759	yGA_468	yGA_567	yGA_678	yGA_579

## Sheet: Delta GDT
Metric	<1	[1,2)	[2,10)	>10
metaGA	1	2	19	100
GA_3579	1	1	17	100
yGA_3579	7	11	30	100
GA_0.2	2	3	28	100
GA_0.3	0	3	21	100
GA_0.4	1	4	24	100
GA_0.5	2	2	16	100
GA_0.6	0	1	12	100
GA_0.7	2	4	20	100
GA_0.8	2	3	18	100
GA_0.9	2.17391	2.17391	28.2609	100
yGA_0.2	4	4	15	100
yGA_0.3	3	5	17	100
yGA_0.4	4	6	26	100
yGA_0.5	6	9	32	100
yGA_0.6	8	13	36	100
yGA_0.7	9	13	40	100
yGA_0.8	6	13	43	100
yGA_0.9	6.52174	13.0435	41.3043	100
GA_468	2	3	17	100
GA_567	0	1	16	100
GA_678	1	4	14	100
GA_579	1	1	19	100
yGA_468	7	12	33	100
yGA_567	7	13	34	100
yGA_678	8	14	38	100
yGA_579	8	14	39	100
