# Supplementary material for: Quality assessment of protein model-structures based on structural and functional similarities
Source: BMC Bioinformatics. 2012 Sep 21;13:242. doi: 10.1186/1471-2105-13-242 (PMC3526563; doi:10.1186/1471-2105-13-242)
Supplement: Additional file 2 — CASP 9–in-contest evaluation. The content of the file is analogical to the contents of Additional file 1. The file has three worksheets: “Overall”, “Per target” and “delta GDT”. The evaluated models were submitted to CASP9. [file 1471-2105-13-242-S2.xls]

## Sheet: CASP9-in-contest Overall
			*	|*	*	*	*	GA	*	*	*	*	*	*	*	yGA	*	*	*
GDT	metaGA	GA_3579	yGA_3579	0.2	0.3	0.4	0.5	0.6	0.7	0.8	0.9	0.2	0.3	0.4	0.5	0.6	0.7	0.8	0.9	GA_468	GA_567	GA_678	GA_759	yGA_468	yGA_567	yGA_678	yGA_579
Pearson	0.359429	0.364102	0.188528	0.0888989	0.205617	0.257757	0.382635	0.463687	0.43269	0.5236	0.21852	0.0875746	0.109304	0.109726	0.205269	0.231591	0.228968	0.221672	0.178462	0.488578	0.450925	0.511928	0.388735	0.18892	0.223543	0.230135	0.219907

## Sheet: CASP9-in-contest Per Target
				*	|*	*	*	*	GA	*	*	*	*	*	*	*	yGA	*	*	*
		metaGA	GA_3579	yGA_3579	0.2	0.3	0.4	0.5	0.6	0.7	0.8	0.9	0.2	0.3	0.4	0.5	0.6	0.7	0.8	0.9	GA_468	GA_567	GA_678	GA_759	yGA_468	yGA_567	yGA_678	yGA_579
TBM	T0520	0.46738	0.36462	0.78273	-0.29981	0.24703	0.21865	0.47023	0.66082	0.58969	0.82721	-0.15529	0.64733	0.72681	0.77022	0.83577	0.84852	0.816	0.86295	-	0.74143	0.64081	0.76271	0.38334	0.80492	0.84236	0.85377	0.83748
FM	T0529	0.16613	0.19032	0.28107	0.1084	0.22397	0.3381	0.13197	0.09425	0.00881	0.10706	0.21475	0.21915	0.2946	0.422	0.21192	0.18141	0.07835	0.13835	0.37633	0.21788	0.08468	0.07612	0.14056	0.3856	0.18876	0.14795	0.19479
TBM	T0543	0.42972	0.55711	0.24424	0.17224	0.31698	0.4533	0.41491	0.52219	0.64557	-	-	0.18669	0.23748	0.39035	0.27091	0.37434	-0.04033	-	-	0.50892	0.59751	0.63685	0.60524	0.39367	0.28937	0.29541	0.24337
TBM/FM	T0547	0.00994	0.11493	0.78512	-0.18543	0.11399	-0.10539	0.19404	0.44799	0.47491	-0.43447	-0.43447	0.66853	0.78954	0.76845	0.76064	0.72642	0.75607	-	-	-0.00815	0.4145	0.2208	0.11277	0.75851	0.75423	0.74008	0.7646
FM	T0561	0.2629	0.27515	0.36963	-0.00027	0.07933	0.11778	0.1913	0.31709	0.42084	0.4233	-	0.33323	0.3469	0.31803	0.38009	0.3652	0.28024	0.26138	-	0.36729	0.35757	0.43978	0.36358	0.35441	0.38522	0.32775	0.38002
TBM	T0580	0.5446	0.54162	0.56881	0.14985	0.40133	0.65348	0.66965	0.66965	0.38447	0.43937	-	0.11402	0.54505	0.68852	0.70175	0.70175	0.25887	0.36847	-	0.64394	0.6162	0.53319	0.56475	0.64848	0.62551	0.52639	0.56755
TBM	T0584	0.74428	0.74621	0.88906	0.53838	0.6218	0.68198	0.74514	0.76711	0.75683	0.70744	0.61517	0.60774	0.79969	0.86948	0.90918	0.91623	0.90957	0.88944	0.89933	0.7648	0.77918	0.76782	0.74754	0.90564	0.91549	0.91098	0.91596
TBM	T0596	0.3786	0.43636	0.64002	0.1521	0.23011	0.31718	0.44378	0.45513	0.47647	0.47114	0.46356	0.4326	0.535	0.6089	0.64891	0.65416	0.66222	0.6715	0.68255	0.43341	0.46516	0.46937	0.46915	0.64849	0.65536	0.66277	0.6634
TBM	T0600	0.66784	0.68959	0.65835	0.4749	0.62736	0.68864	0.68569	0.6772	0.64465	0.65473	0.69266	0.66425	0.66905	0.64655	0.64009	0.64262	0.6428	0.66801	0.68225	0.68027	0.67188	0.66347	0.68479	0.64763	0.64221	0.64694	0.64447
FM/TBM	T0604	0.32812	-0.08813	0.21626	-0.24209	-0.38561	0.59223	0.39779	-0.28295	-0.17232	-0.17232	-	0.31115	0.08592	0.80846	0.6669	-0.2378	-0.17232	-0.17232	-	0.32484	0.1051	-0.2891	0.33872	0.80571	0.64276	-0.24249	0.66681
TBM	T0614	0.46512	0.51859	0.5488	0.26498	0.34183	0.45268	0.5286	0.37213	0.45702	-0.10831	-	0.53432	0.52713	0.58716	0.57003	0.33751	0.45056	-0.10831	-	0.46203	0.5174	0.41792	0.56344	0.58625	0.56995	0.40389	0.57178
TBM	T0619	0.1726	0.09667	0.07957	-0.14564	-0.10032	0.18863	0.15452	0.131	-0.03406	-0.00056	0.1583	-0.08052	-0.0045	0.20544	0.21317	0.26602	0.2695	0.01881	0.02269	0.09616	0.08043	0.02764	0.12416	0.21144	0.2472	0.22289	0.20999
TBM	T0622	0.57251	0.59865	0.51092	0.35833	0.35687	0.46627	0.51205	0.58129	0.61326	0.63735	0.53615	0.40997	0.47437	0.46199	0.4581	0.51455	0.58764	0.49098	0.40739	0.61806	0.57893	0.65232	0.63885	0.492	0.51786	0.53797	0.51381
TBM	T0628	0.28577	0.34846	-0.21167	-0.19156	0.19774	0.39124	0.37002	0.41225	0.31864	0.30811	0.37825	-0.32874	-0.25795	0.07254	0.08947	-0.1882	-0.4206	-0.47627	-0.44085	0.38405	0.37862	0.35199	0.37772	-0.14117	-0.14099	-0.35101	-0.1495
TBM	T0630	-0.39631	-0.37968	-0.27001	-0.34587	-0.35365	-0.38337	-0.37021	-0.3578	-0.28697	-0.12418	-	-0.28442	-0.27775	-0.26404	-0.25749	-0.267	-0.19544	-0.11864	-	-0.39573	-0.37753	-0.35127	-0.37562	-0.26903	-0.265	-0.26569	-0.25847
TBM	T0643	0.57825	0.60311	0.19171	0.40396	0.47739	0.54556	0.58805	0.58068	0.60725	0.60522	0.52274	0.07353	0.1297	0.18798	0.19386	0.19312	0.27191	0.3805	0.04748	0.60192	0.60588	0.60765	0.61838	0.24566	0.21844	0.27744	0.22179
	AVERAGE	0.354841	0.350849	0.392788	0.0757794	0.212259	0.35106	0.382971	0.378002	0.369066	0.289406	0.299182	0.281802	0.351315	0.471377	0.455831	0.376803	0.32219	0.276775	0.334646	0.40257	0.40727	0.374204	0.397336	0.467388	0.443046	0.35594	0.436741
	SD	0.280461	0.304283	0.342797	0.286673	0.294319	0.293709	0.277193	0.331131	0.318278	0.38506	0.359914	0.321585	0.344638	0.310202	0.316447	0.374629	0.395697	0.416232	0.438982	0.308219	0.29984	0.349303	0.287589	0.33369	0.33486	0.388388	0.337663

## Sheet: CASP9-in-contest Delta GDT
	<1	[1,2)	[2,10)	>10
metaGA	6.25	6.25	6.25	100
GA_3579	0	0	12.5	100
yGA_3579	0	0	18.75	100
GA_2	0	0	0	100
GA_3	0	6.25	12.5	100
GA_4	0	6.25	12.5	100
GA_5	0	0	12.5	100
GA_6	0	0	12.5	100
GA_7	0	0	12.5	100
GA_8	0	0	13.3333	100
GA_9	0	0	10	100
yGA_2	0	0	12.5	100
yGA_3	0	0	18.75	100
yGA_4	0	0	18.75	100
yGA_5	0	0	12.5	100
yGA_6	0	0	25	100
yGA_7	0	0	12.5	100
yGA_8	0	0	14.2857	100
yGA_9	0	0	12.5	100
GA_468	0	0	12.5	100
GA_567	0	0	18.75	100
GA_678	0	0	12.5	100
GA_579	0	0	18.75	100
yGA_468	0	0	25	100
yGA_567	0	0	12.5	100
yGA_678	0	0	25	100
yGA_579	0	0	12.5	100
