# Supplementary material for: Quality assessment of protein model-structures based on structural and functional similarities
Source: BMC Bioinformatics. 2012 Sep 21;13:242. doi: 10.1186/1471-2105-13-242 (PMC3526563; doi:10.1186/1471-2105-13-242)
Supplement: Additional file 3 — CASP 9 evaluation. The content of the file is analogical to the contents of Additional file 1 and 2. The file has three worksheets: “Overall, “Per target” and “delta GDT”. The evaluated models were submitted to CASP9. [file 1471-2105-13-242-S3.xls]

## Sheet: CASP9_Overall
	metaGA	GA_7	tGAo	GA_468	GA_567	GA_678	GA_579	yGA_7	yGA_3579	yGA_468	yGA_567	yGA_678	yGA_579
Pearson	0.683104	0.667767	0.691978	0.684601	0.656673	0.694715	0.702251	0.300441	0.339239	0.323265	0.314049	0.299515	0.309722

## Sheet: CASP9_Per Target
	metaGA	GA_7	GA_357	GA_468	GA_567	GA_678	GA_579	yGA_7	yGA_3579	yGA_468	yGA_567	yGA_678	yGA_579
T0515	0.722518	0.748188	0.637417	0.599056	0.683432	0.758861	0.770265	0.958253	0.923	0.917433	0.949271	0.958192	0.947291
T0516	0.901048	0.903301	0.901959	0.888863	0.850822	0.905823	0.909674	0.982702	0.503526	0.608135	0.698469	0.96639	0.854505
T0520	0.854765	0.730019	0.872872	0.814488	0.755804	0.806163	0.890896	0.942425	0.97279	0.973374	0.971893	0.955301	0.976602
T0521	0.897782	0.854883	0.893899	0.847986	0.839556	0.853432	0.858487	0.89998	0.834395	0.856191	0.866063	0.894374	0.885141
T0522	0.811017	0.860593	0.815075	0.800434	0.812195	0.845876	0.856427	0.944794	0.919584	0.919284	0.906832	0.935375	0.937363
T0523	0.678039	0.221583	0.654818	0.621289	0.48405	0.345241	0.521207	0.942326	0.94121	0.949193	0.942591	0.954803	0.94543
T0524	0.867742	0.837739	0.859085	0.847406	0.818874	0.888613	0.89261	0.963521	0.959737	0.95093	0.959991	0.963663	0.963851
T0526	0.915739	0.918794	0.929764	0.882099	0.900257	0.90034	0.92858	0.983102	0.982139	0.971592	0.977779	0.981122	0.980384
T0527	0.76098	0.769358	0.791757	0.746688	0.782969	0.729886	0.799792	0.861899	0.887022	0.888035	0.879244	0.87214	0.883452
T0529	0.671471	0.391404	0.712161	0.65069	0.421186	0.607318	0.711428	-0.185392	0.158276	0.277411	0.0800433	0.0551413	0.0982449
T0531	-0.0284096	0.00819051	-0.0390513	-0.0224389	0.03636	0.0628692	0.00110673	0.0030114	-0.00671211	-0.013328	0.0230462	0.00294249	0.0344824
T0532	0.658183	0.595996	0.679839	0.670334	0.62218	0.642162	0.677305	0.874317	0.868464	0.880797	0.872455	0.875946	0.882186
T0533	0.861907	0.781312	0.878991	0.83793	0.804375	0.848241	0.901094	0.953675	0.872951	0.928102	0.934695	0.954961	0.922069
T0536	0.764185	0.76679	0.780997	0.765479	0.757218	0.763152	0.767552	0.829	0.78567	0.813537	0.821751	0.828537	0.822852
T0538	0.932633	0.973359	0.958072	0.949522	0.935069	0.969102	0.963851	0.973146	0.943274	0.958351	0.974591	0.976373	0.974341
T0539	0.798752	0.815084	0.770733	0.824017	0.707026	0.815353	0.734627	0.73815	0.765595	0.832666	0.7212	0.773062	0.698819
T0542	0.685607	0.684342	0.669973	0.695681	0.665887	0.684552	0.708169	0.666475	0.723652	0.727348	0.72283	0.698597	0.721832
T0543	0.915348	0.908189	0.936859	0.92887	0.879041	0.944646	0.941553	0.94811	0.957722	0.963567	0.961979	0.963513	0.962294
T0545	0.911297	0.944156	0.942405	0.909196	0.895562	0.936107	0.944116	0.910131	0.953211	0.964232	0.956367	0.92673	0.963593
T0547	0.5506	0.639373	0.569964	0.580877	0.624067	0.697541	0.645801	0.822082	0.789875	0.777755	0.815271	0.827547	0.806534
T0548	0.653698	0.799892	0.76293	0.715636	0.671821	0.795368	0.821691	0.764089	-0.0423628	0.0248858	0.0120587	0.351733	0.1318
T0553	0.662097	0.448662	0.606819	0.624644	0.530545	0.518299	0.519869	0.329673	0.270173	0.178069	0.31554	0.33702	0.307035
T0555	0.455831	0.308391	0.489133	0.521913	0.379264	0.493495	0.515843	0.0998378	0.0825246	0.144479	0.115431	0.104432	0.135519
T0557	0.889756	0.924079	0.918067	0.913317	0.897484	0.941951	0.939005	0.731326	-0.261998	-0.200091	-0.101023	0.269674	-0.108548
T0561	0.363808	0.530879	0.485423	0.533751	0.479766	0.614928	0.627422	0.470482	0.486168	0.492433	0.529552	0.49954	0.531968
T0562	0.665366	0.704196	0.663306	0.701459	0.68218	0.73595	0.703361	0.58241	0.588459	0.610765	0.603403	0.647279	0.628583
T0563	0.884681	0.900472	0.896295	0.892409	0.889454	0.90058	0.898303	0.95689	0.970981	0.969717	0.96615	0.964323	0.967274
T0566	0.885948	0.908004	0.906902	0.903759	0.912159	0.907352	0.913505	0.967848	0.927072	0.940225	0.952276	0.967831	0.952295
T0567	0.88444	0.901529	0.905923	0.901843	0.856215	0.921576	0.91924	0.986631	0.981434	0.981626	0.986433	0.988713	0.984731
T0570	0.837414	0.879965	0.848397	0.875791	0.868988	0.883216	0.882503	0.97583	0.93333	0.973691	0.977376	0.978929	0.97617
T0571	0.42821	0.386256	0.417065	0.429062	0.382323	0.398012	0.40402	-0.0426318	-0.0210261	0.00414677	-0.0748906	-0.0445538	-0.0798107
T0573	0.865008	0.815106	0.87712	0.859537	0.82602	0.866797	0.899708	0.955334	0.977767	0.977909	0.976977	0.976471	0.978375
T0575	0.807021	0.850246	0.831494	0.825281	0.82886	0.843018	0.835841	0.943451	0.93839	0.939691	0.943456	0.941178	0.940621
T0580	0.852112	0.855077	0.866027	0.847287	0.849636	0.856021	0.874389	0.941059	0.952087	0.953979	0.945127	0.950342	0.956376
T0582	0.776724	0.793648	0.76772	0.770349	0.78675	0.785192	0.777674	0.890739	0.856581	0.866049	0.870165	0.8725	0.865659
T0584	0.823026	0.871139	0.842705	0.84567	0.844098	0.86852	0.855695	0.965664	0.95462	0.96045	0.962884	0.964771	0.96443
T0585	0.868861	0.861329	0.891385	0.866549	0.825749	0.877019	0.884022	0.88763	0.910336	0.894792	0.872573	0.894604	0.885917
T0586	0.810715	0.852829	0.831549	0.837583	0.848436	0.85487	0.853712	0.94083	0.926789	0.935424	0.93707	0.940631	0.940157
T0588	0.789996	0.736574	0.770413	0.76443	0.683329	0.765368	0.747144	0.816115	0.821405	0.854697	0.854372	0.843284	0.852805
T0589	0.730892	0.771631	0.760295	0.754526	0.762887	0.777596	0.764931	0.877248	0.878371	0.877332	0.876481	0.878249	0.87882
T0591	0.923629	0.897323	0.954715	0.944545	0.925493	0.952916	0.95652	0.986927	0.987521	0.987725	0.986883	0.987752	0.987703
T0596	0.822985	0.787893	0.822756	0.804363	0.807139	0.782551	0.822839	0.830995	0.821733	0.823313	0.831016	0.824976	0.825379
T0597	0.83921	0.693143	0.819899	0.838611	0.805424	0.814756	0.811495	0.89322	0.910037	0.905034	0.899844	0.916885	0.917172
T0599	0.949065	0.957306	0.962435	0.948094	0.95165	0.9553	0.962802	0.988822	0.970031	0.969953	0.982573	0.988469	0.988682
T0600	0.750917	0.714282	0.756356	0.748001	0.751598	0.72293	0.759129	0.862083	0.830261	0.824765	0.828128	0.832922	0.835541
T0604	0.529459	-0.00491023	0.268079	0.232711	0.0360069	0.349056	0.515745	0.915784	0.797446	0.783929	0.86957	0.905885	0.877207
T0605	0.697931	0.635192	0.713245	0.60554	0.61609	0.640194	0.697704	0.229298	0.145973	0.0151089	-0.0142185	0.145132	-0.0168862
T0607	0.882316	0.873802	0.906052	0.837479	0.885987	0.861983	0.907926	0.965909	0.960172	0.957621	0.968173	0.969271	0.966928
T0609	0.781492	0.759099	0.781563	0.740931	0.735411	0.75914	0.768948	0.932276	0.933788	0.916571	0.922466	0.931577	0.928979
T0611	0.809814	0.813031	0.81659	0.815689	0.806352	0.815185	0.817152	0.868437	0.857118	0.859699	0.869661	0.863044	0.861995
T0613	0.565387	0.816087	0.683796	0.663935	0.702521	0.806304	0.788753	0.974422	0.836121	0.859057	0.92132	0.958423	0.934398
T0614	0.682721	-	0.498481	0.674882	0.606737	0.637915	0.436953	-	0.747444	0.688082	0.567446	0.474128	0.558344
T0615	0.772201	0.838835	0.801119	0.815852	0.841922	0.824962	0.818345	0.949901	0.767363	0.832413	0.911779	0.945441	0.924092
T0616	0.550549	0.539174	0.592753	0.492016	0.520915	0.53017	0.578258	0.451259	0.260197	0.36717	0.378984	0.397664	0.412896
T0617	0.64289	0.599779	0.666908	0.66925	0.678628	0.621201	0.633067	0.906577	0.895207	0.904723	0.90449	0.908235	0.910758
T0619	0.559889	0.564525	0.566833	0.580085	0.474712	0.590885	0.596051	0.936832	0.806429	0.887592	0.931593	0.940587	0.935509
T0620	0.972594	0.913699	0.966832	0.966581	0.940531	0.955397	0.966678	0.991728	0.956987	0.982877	0.987751	0.991691	0.988324
T0622	0.771348	0.606592	0.764191	0.68531	0.665682	0.68593	0.773707	0.62172	0.640008	0.634376	0.652394	0.652461	0.660146
T0623	0.496687	0.121977	0.445548	0.428287	0.365853	0.275434	0.442682	0.860302	0.748348	0.771564	0.843537	0.864754	0.870538
T0625	0.88208	0.87665	0.880449	0.888259	0.880076	0.89011	0.890331	0.952834	0.943068	0.948966	0.948971	0.954798	0.952416
T0626	0.75462	0.875619	0.81252	0.84536	0.869124	0.878942	0.855263	0.992812	0.89196	0.963961	0.973335	0.98784	0.979656
T0628	0.567939	0.605244	0.596736	0.598479	0.611288	0.599925	0.594549	0.143265	0.323296	0.357812	0.350467	0.25256	0.363446
T0629	-0.514837	-0.108615	-0.384532	-0.371749	-0.305884	-0.145191	-0.258566	-0.122301	-0.399162	-0.391316	-0.283902	-0.152825	-0.269351
T0630	0.668842	0.732283	0.730131	0.669389	0.633894	0.721021	0.744067	0.284051	-0.19584	-0.186932	-0.167119	-0.0125142	-0.158082
T0634	0.817542	0.767465	0.829095	0.808438	0.796771	0.795544	0.840896	0.961278	0.953578	0.959254	0.960592	0.962215	0.961053
T0635	0.960387	0.988925	0.976782	0.965509	0.975081	0.982405	0.985541	0.983452	0.983105	0.983303	0.983297	0.983818	0.984483
T0636	0.90607	0.838004	0.910673	0.915157	0.899124	0.894052	0.906226	0.951276	0.968571	0.968685	0.967944	0.965812	0.967453
T0640	0.825977	0.662544	0.836805	0.860133	0.863394	0.813766	0.816174	0.854806	0.955953	0.966504	0.956258	0.945689	0.949202
T0643	0.70093	0.708233	0.695504	0.716753	0.714487	0.714156	0.705371	0.516267	0.437604	0.401986	0.501185	0.450827	0.480053
Average	0.733876	0.713614	0.742447	0.733495	0.712144	0.744019	0.756479	0.775535	0.718852	0.73143	0.739017	0.761292	0.746804
SD	0.2265	0.239948	0.225165	0.220143	0.228837	0.209141	0.211004	0.305083	0.352488	0.348614	0.34555	0.316484	0.341426

## Sheet: CASP9_Delta GDT
Metric	<1	[1,2)	[2,10)	>10
mGA	5.7971	7.24638	55.0725	100
GA_7	5.88235	10.2941	48.5294	100
GA_3579	7.24638	15.942	50.7246	100
GA_468	4.34783	14.4928	49.2754	100
GA_567	1.44928	7.24638	42.029	100
GA_678	5.7971	7.24638	44.9275	100
GA_579	4.34783	10.1449	49.2754	100
yGA_7	19.1176	30.8824	72.0588	100
yGA_3579	15.942	24.6377	57.971	100
yGA_468	8.69565	18.8406	69.5652	100
yGA_567	11.5942	21.7391	62.3188	100
yGA_678	14.4928	26.087	73.913	100
yGA_579	15.942	27.5362	72.4638	100
