# Supplementary material for: Quality assessment of protein model-structures based on structural and functional similarities
Source: BMC Bioinformatics. 2012 Sep 21;13:242. doi: 10.1186/1471-2105-13-242 (PMC3526563; doi:10.1186/1471-2105-13-242)
Supplement: Additional file 4 — comparison of CASP 8 MQAPs. The file has two worksheets: “Per target” and “Delta GDT”. It shows the performance of selected GOBA measures and the performance of groups that participated in Quality Assessment category of CASP8. The table in “Per target” is sorted by average “Per target” correlation acquired by groups. Average and quartile values along with Minimal and Maximal correlation values are given in the last columns of the table. The second worksheet provides “delta GDT” analysis analogical to those presented in Additional files 1, 2, 3. [file 1471-2105-13-242-S4.xls]

## Sheet: CASP8_MQAPs Per_Target
Target	T0388	T0388-D1	T0389-D1	T0390-D1	T0391-D1	T0392-D1	T0393-D1	T0393-D2	T0394-D1	T0395-D1	T0396-D1	T0398-D1	T0398-D2	T0400-D1	T0402-D1	T0407-D1	T0407-D2	T0409-D1	T0411-D1	T0412-D1	T0416-D1	T0416-D2	T0417-D1	T0418-D1	T0418-D2	T0420-D1	T0422-D1	T0422-D2	T0425-D1	T0426-D1	T0427	T0427-D1	T0428-D1	T0429-D1	T0429-D2	T0430-D1	T0430-D2	T0431-D1	T0431-D2	T0432-D1	T0433-D1	T0434-D1	T0435-D1	T0436-D1	T0438-D1	T0438-D2	T0440-D1	T0441-D1	T0441-D2
31	0.978999	0.978999	0.920442	0.991036	0.947516	0.978324	0.877663	0.877663	0.883607	0.925748	0.992187	0.985829	0.985829	0.955745	0.983518	0.985174	0.985174	0.946146	0.974114	0.985283	0.988177	0.988177	0.963348	0.983048	0.983048	0.975049	0.983622	0.983622	0.989902	0.995582	0.985838	0.985838	0.989343	0.747945	0.747945	0.889942	0.889942	0.922313	0.922313	0.964976	0.980458	0.920422	0.952332	0.990916	0.986776	0.986776	0.984655	0.946507	0.946507
56	0.992256	0.992256	0.964897	0.992812	0.938746	0.985558	0.890965	0.890965	0.863654	0.944973	0.996206	0.994778	0.994778	0.992414	0.976252	0.974268	0.974268	0.967729	0.983757	0.985669	0.986573	0.986573	0.960823	0.986952	0.986952	0.937121	0.980903	0.980903	0.99076	0.995336	0.982372	0.982372	0.991666	0.698943	0.698943	0.88616	0.88616	0.98231	0.98231	0.969453	0.986653	0.905866	0.986943	0.988856	0.995845	0.995845	0.99339	0.92056	0.92056
239	0.992474	0.992474	0.961673	0.99617	0.948913	0.98977	0.826609	0.826609	0.831777	0.927025	0.991392	0.989685	0.989685	0.988369	0.982163	0.989038	0.989038	0.966719	0.986991	0.978425	0.995349	0.995349	0.977403	0.983027	0.983027	0.9721	0.983108	0.983108	0.981281	0.997613	0.966813	0.966813	0.993631	0.65447	0.65447	0.874531	0.874531	0.965045	0.965045	0.988708	0.979842	0.930888	0.977454	0.980327	0.994371	0.994371	0.993539	0.907507	0.907507
27	0.991033	0.991033	0.984436	0.992011	0.963011	0.967517	0.932618	0.932618	0.686858	0.982112	0.995494	0.985373	0.985373	0.977411	0.952446	0.96267	0.96267	0.6743	0.966528	0.98049	0.991128	0.991128	0.967857	0.992606	0.992606	0.963973	0.931489	0.931489	0.978032	0.998286	0.969615	0.969615	0.994637	0.613269	0.613269	0.810642	0.810642	0.984771	0.984771	0.968898	0.991906	0.925355	0.968462	0.971232	0.985481	0.985481	0.993681	0.877269	0.877269
379	0.969756	0.969756	0.894127	0.98427	0.95903	0.909255	0.884649	0.884649	0.841941	0.942801	0.976686	0.990577	0.990577	0.940349	0.950603	0.961537	0.961537	0.863611	0.968806	0.968208	0.964333	0.964333	0.92689	0.970019	0.970019	0.958737	0.949813	0.949813	0.98102	0.991278	0.945807	0.945807	0.968061	0.651318	0.651318	0.903954	0.903954	0.883622	0.883622	0.957637	0.97104	0.909959	0.963368	0.954103	0.990986	0.990986	0.988711	0.878217	0.878217
273	0.965708	0.965708	0.950141	0.960357	0.918108	0.921799				0.864496	0.986889	0.978638	0.978638	0.965631	0.969823	0.893174	0.893174	0.916328	0.964709	0.987039	0.952102	0.952102	0.894026	0.98221	0.98221	0.951287	0.899837	0.899837	0.980633	0.984654	0.98064	0.98064	0.979957	0.702819	0.702819	0.846325	0.846325	0.979975	0.979975	0.966925	0.977901	0.933393	0.985338	0.966456			0.9882	0.950901	0.950901
453	0.991652	0.991652	0.984019	0.989461	0.935395	0.962926	0.894546	0.894546	0.662534	0.941117	0.997035	0.985356	0.985356	0.990974	0.940891	0.966089	0.966089	0.949664	0.979691	0.981196	0.993924	0.993924	0.944272	0.980131	0.980131	0.91158	0.961368	0.961368	0.975142	0.999345	0.955917	0.955917	0.981984	0.100212	0.100212	0.790582	0.790582	0.98179	0.98179	0.971504	0.987601	0.96766	0.964061	0.954037	0.985412	0.985412	0.992558	0.820595	0.820595
407	0.98408	0.98408	0.98682	0.986675	0.986312	0.917764	0.715172	0.715172	0.698705	0.960837	0.99606	0.991533	0.991533	0.790634	0.953842	0.973091	0.973091	0.954455	0.965594	0.988753	0.988573	0.988573	0.963956	0.987753	0.987753	0.927034	0.945745	0.945745	0.993556	0.991147	0.979784	0.979784	0.980923	0.172791	0.172791	0.830508	0.830508	0.975079	0.975079	0.978594	0.986918	0.839193	0.98486	0.981911	0.970318	0.970318	0.993294	0.926312	0.926312
57	0.964341	0.964341	0.956838	0.955355	0.956454	0.972516	0.638962	0.638962	0.838902	0.917481	0.967158	0.985269	0.985269	0.922851	0.955229	0.956342	0.956342	0.935709	0.9612	0.954524	0.899306	0.899306	0.954858	0.95654	0.95654	0.937316	0.964347	0.964347	0.985742	0.984447	0.944732	0.944732	0.979198	0.53694	0.53694	0.807738	0.807738	0.93552	0.93552	0.919963	0.963783	0.958238	0.956886	0.981548	0.981531	0.981531	0.979423	0.963328	0.963328
20	0.993481	0.993481	0.985851	0.989972	0.952375	0.950129	0.750921	0.750921	0.680488	0.957841	0.996429	0.985835	0.985835	0.979163	0.933427	0.94689	0.94689	0.957213	0.975298	0.963668	0.995828	0.995828	0.957778	0.984424	0.984424	0.955592	0.97286	0.97286	0.976103	0.997642	0.967941	0.967941	0.973251	-0.151195	-0.151195	0.815143	0.815143	0.967689	0.967689	0.99624	0.978737	0.867078	0.974587	0.959894	0.985316	0.985316	0.993314	0.82781	0.82781
134	0.965708	0.965708	0.951229	0.960335	0.926681	0.884373				0.836266	0.96949	0.965523	0.965523	0.976249	0.946746	0.858848	0.858848	0.769033	0.944487	0.98519	0.929675	0.929675	0.786264	0.981655	0.981655	0.920438	0.8524	0.8524	0.971186	0.977571	0.97368	0.97368	0.968262	0.369861	0.369861	0.789126	0.789126	0.974405	0.974405	0.957557	0.95403	0.831818	0.96604	0.933559			0.980481	0.930411	0.930411
4												0.978512	0.978512	0.956849	0.922387	0.921766	0.921766	0.922416	0.938248	0.940534	0.952199	0.952199	0.935919	0.944572	0.944572	0.915115	0.923898	0.923898	0.956119	0.939097	0.889411	0.889411	0.925499	0.362549	0.362549	0.766051	0.766051	0.9147	0.9147	0.958936	0.948505	0.893259	0.966911	0.90515	0.962172	0.962172	0.969174	0.887431	0.887431
140	0.946717	0.946717	0.890973	0.949012	0.880592	0.918901	0.850662	0.850662	0.808523	0.814066	0.952	0.979429	0.979429	0.956726	0.918927	0.823538	0.823538	0.784726	0.920583	0.921027	0.912521	0.912521	0.899764	0.920446	0.920446	0.898425	0.885327	0.885327	0.962417	0.972951	0.922726	0.922726	0.944163	0.218612	0.218612	0.824719	0.824719	0.934094	0.934094	0.919892	0.948298	0.849968	0.955333	0.938392	0.986803	0.986803	0.964144	0.875771	0.875771
365	0.88318	0.88318	0.842094	0.932262	0.905498	0.932148	0.78889	0.78889	0.893785	0.919864	0.958998	0.86819	0.86819	0.862785	0.926279	0.852007	0.852007	0.60237	0.925526	0.946932	0.85725	0.85725	0.92566	0.908997	0.908997	0.920242	0.92947	0.92947	0.939475	0.93637	0.910661	0.910661	0.923902	0.285832	0.285832	0.855642	0.855642	0.808454	0.808454	0.890736	0.955568	0.871285	0.928249	0.876081	0.90695	0.90695	0.850712	0.937896	0.937896
251	0.914478	0.914478	0.938681	0.954375	0.913397	0.933807	0.824635	0.824635	0.716199	0.89253	0.933358	0.955731	0.955731	0.945008	0.903783	0.900117	0.900117	0.780226	0.936006	0.917103	0.921671	0.921671	0.919533	0.923293	0.923293	0.906082	0.847895	0.847895	0.943861	0.939209	0.896501	0.896501	0.921001	0.482634	0.482634	0.830947	0.830947			0.91449	0.945018	0.903058	0.946586				0.958505	0.824062	0.824062
434	0.950203	0.950203	0.950971	0.940119	0.921927	0.854791	0.890478	0.890478	0.92577	0.850267	0.95583	0.955567	0.955567	0.951003	0.942733	0.860135	0.860135	0.810816	0.946385	0.918692	0.936667	0.936667	0.851664	0.982081	0.982081	0.963464	0.84616	0.84616	0.957341	0.968293	0.937777	0.937777	0.967942	0.216064	0.216064	0.709079	0.709079	0.97195	0.97195	0.870146	0.953282	0.685775	0.927683	0.916326	0.962128	0.962128	0.977076	0.758655	0.758655
9	0.824232	0.824232	0.766329	0.905211	0.904111	0.90059	0.705205	0.705205	0.809242	0.884134	0.931344	0.797098	0.797098	0.812482	0.895988	0.86301	0.86301	0.912303	0.926433	0.896021	0.885046	0.885046	0.920532	0.889953	0.889953	0.905883	0.940091	0.940091	0.949059	0.88996	0.839588	0.839588	0.873531	0.738826	0.738826	0.818966	0.818966	0.686758	0.686758	0.766124	0.925499	0.833342	0.86802	0.83899	0.874593	0.874593	0.928585	0.89966	0.89966
364					0.279019		0.206963	0.206963	0.235018	0.857502	0.957184	0.925332	0.925332	0.971419	0.975183	0.890918	0.890918	0.861473	0.977368	0.972268	0.923438	0.923438	0.918255	0.982946	0.982946	0.958346	0.946287	0.946287	0.92911	0.981028			0.983657	0.447137	0.447137	0.823721	0.823721			0.9362	0.981374	0.877822	0.943029
52	0.0563445	0.0563445	0.874598	0.152849	0.825982	0.847015	0.803405	0.803405	0.718746	0.78099	0.98169	0.967629	0.967629	0.937513	0.962003	0.849667	0.849667	0.906119	0.89646	0.981597	0.882614	0.882614	0.897315	0.976578	0.976578	0.93537	0.848044	0.848044	0.969658	0.970371	0.966289	0.966289	0.955667	-0.0705482	-0.0705482	0.861221	0.861221	0.874439	0.874439	0.962333	0.95696	0.580475	0.943381	0.915505	0.953746	0.953746	0.97991	0.734787	0.734787
69	0.925536	0.925536	0.889725	0.872718	0.81146	0.851443	0.814489	0.814489	0.791488	0.878796	0.676809	0.973427	0.973427	0.906143	0.769219	0.726392	0.726392	0.618659	0.862553	0.91154	0.862391	0.862391	0.830245	0.957345	0.957345	0.870726	0.810453	0.810453	0.948647	0.956431	0.91417	0.91417	0.962438	0.112574	0.112574	0.79901	0.79901	0.865389	0.865389	0.842586	0.902897	0.841673	0.832004	0.917974	0.953016	0.953016	0.964124	0.905724	0.905724
82												0.964552	0.964552	0.892608	0.788238	0.757991	0.757991	0.578379	0.839692	0.836342	0.804566	0.804566	0.826436	0.874764	0.874764	0.827493	0.793657	0.793657	0.920789	0.91853	0.791815	0.791815	0.874919	0.348204	0.348204	0.709596	0.709596			0.84433	0.86093	0.835439	0.873539		0.941992	0.941992	0.926071	0.825098	0.825098
14	0.791955	0.791955	0.642184	0.825118	0.822824	0.842611	0.657047	0.657047	0.490649	0.543542	0.842503	0.938033	0.938033	0.853954	0.884151	0.605453	0.605453	0.588183	0.863681	0.915696	0.777086	0.777086	0.799678	0.905622	0.905622	0.860765	0.834165	0.834165	0.939569	0.937712	0.792487	0.792487	0.908303	-0.0242534	-0.0242534	0.668547	0.668547	0.790114	0.790114	0.821085	0.88492	0.736093	0.908288	0.855708	0.942671	0.942671	0.908661	0.827997	0.827997
13	0.864129	0.864129	0.898641	0.80538	0.799163	0.685636	0.545449	0.545449	0.509642	0.834661	0.718439	0.947605	0.947605	0.873222	0.764376	0.720334	0.720334	0.524488	0.850956	0.841116	0.878667	0.878667	0.770682	0.913109	0.913109	0.870896	0.802258	0.802258	0.954235	0.932294	0.829778	0.829778	0.869662	0.0355297	0.0355297	0.656548	0.656548	0.784826	0.784826	0.824586	0.875768	0.820543	0.837009	0.843953	0.944699	0.944699	0.946842	0.861309	0.861309
90	0.842666	0.842666	0.86076	0.873453	0.805563	0.770356	0.750614	0.750614	0.557359	0.603084	0.802206	0.963075	0.963075	0.891675	0.780921	0.671913	0.671913	0.543699	0.77343		0.786071	0.786071	0.738906	0.851636	0.851636	0.821272	0.723751	0.723751	0.902318	0.891664	0.721498	0.721498	0.808243	0.295415	0.295415	0.682175	0.682175	0.835455	0.835455	0.84886	0.837011	0.7098	0.821542	0.807639	0.931681	0.931681	0.890907	0.814903	0.814903
325	0.799838	0.799838	0.842196	0.81098	0.729862	0.577229	0.630578	0.630578	0.749742	0.616734	0.763294	0.967768	0.967768	0.787839	0.731637			0.566527	0.678551	0.829965	0.685248	0.685248	0.720776	0.837512	0.837512	0.761185	0.763452	0.763452	0.908995	0.699944	0.85773	0.85773	0.79497	0.271423	0.271423	0.671705	0.671705	0.74085	0.74085	0.544539	0.845392	0.635191	0.802294	0.897181	0.943468	0.943468	0.916536	0.862883	0.862883
396	0.817206	0.817206	0.755197	0.904235	0.807464	0.855962	0.728146	0.728146	0.7503	0.64954	0.785252	0.938471	0.938471	0.844539	0.781496	0.742887	0.742887	0.571748	0.741997	0.775962	0.671214	0.671214	0.831912	0.807569	0.807569	0.796605	0.725494	0.725494	0.86906	0.913358	0.807642	0.807642	0.847836	0.273331	0.273331	0.722865	0.722865	0.822678	0.822678	0.762847	0.786061	0.775959	0.795234	0.833207	0.963931	0.963931	0.874557	0.812955	0.812955
232			0.784637	0.790781		0.787799					0.725741	0.87789	0.87789	0.854205	0.666062	0.679907	0.679907	0.285808	0.680311	0.817924	0.780231	0.780231	0.76765	0.855619	0.855619	0.771792	0.74686	0.74686	0.929075	0.92084	0.905351	0.905351	0.910171	0.0524752	0.0524752	0.669984	0.669984	0.776018	0.776018	0.794803	0.748471	0.603253	0.782144	0.824424	0.956303	0.956303	0.935022	0.834122	0.834122
98	0.818196	0.818196	0.777225	0.781733	0.702033	0.698976	0.580609	0.580609	0.669079	0.595854	0.772823	0.948992	0.948992	0.888866	0.71574	0.660728	0.660728	0.369082	0.674651	0.733383	0.720736	0.720736	0.69175	0.839408	0.839408	0.747199	0.69728	0.69728	0.893767	0.892627	0.853579	0.853579	0.867426	0.240805	0.240805	0.571302	0.571302	0.87297	0.87297	0.683583	0.793142	0.567639	0.781315	0.83698	0.939684	0.939684	0.891515	0.697352	0.697352
308												0.87789	0.87789	0.880733	0.735734	0.640031	0.640031	0.136911	0.689371	0.88985	0.748799	0.748799	0.649546	0.907167	0.907167	0.835405	0.827197	0.827197	0.871694	0.82337	0.943887	0.943887	0.921409	-0.0559878	-0.0559878	0.711442	0.711442	0.746178	0.746178	0.707485	0.865501	0.538255	0.63041	0.917611	0.875998	0.875998	0.902631	0.847824	0.847824
469	0.865248	0.865248	0.821632	0.757356	0.659248	0.685824	0.50389	0.50389	0.683982	0.499731	0.704158	0.945355	0.945355	0.871688	0.711645	0.593236	0.593236	0.336279	0.601293	0.744747	0.707376	0.707376	0.623165	0.887139	0.887139	0.808415	0.745987	0.745987	0.936645	0.923495	0.815845	0.815845	0.877389	0.257224	0.257224	0.642254	0.642254	0.767056	0.767056	0.759291	0.847035	0.600601	0.715262	0.805433	0.959753	0.959753	0.898252	0.814157	0.814157
*yGA_579	0.64819	0.66894	0.65553	0.3093	0.83923	0.73911	0.66438	-0.33924	0.45152	0.36589	0.83638	0.8468	0.71781	0.77431	0.84445	-0.02593		0.73899	0.81836	0.81984	0.84997		0.87695	0.88924	0.82039	0.80622	0.80198	0.85618	0.91209	0.91868	0.78807	0.85113	0.79261	0.78174		0.47425	0.64243	0.7308	0.49187	0.42564	0.79993	0.25023	0.69592	0.79944	0.6648	0.83491	0.69459	0.79561	0.87036
131			0.828734		0.753318	0.65804	0.731272	0.731272	0.646135	0.660552	0.654057	0.962356	0.962356	0.892511	0.654322	0.683449	0.683449	0.440889	0.70523	0.776406			0.727443	0.902433	0.902433	0.744455	0.72634	0.72634	0.92332	0.929991	0.900604	0.900604	0.811007	0.0277798	0.0277798	0.624876	0.624876	0.841109	0.841109	0.760578	0.841169	0.590555	0.764262	0.926309	0.971392	0.971392	0.895376	0.755658	0.755658
245	0.817519	0.817519	0.805273	0.808947	0.72584	0.704544	0.674976	0.674976	0.655421	0.684744	0.746608	0.915983	0.915983	0.796856	0.413851	0.644778	0.644778	0.584191	0.853232	0.843626	0.789732	0.789732	0.79582	0.874421	0.874421	0.856978	0.731484	0.731484	0.910467	0.820545	0.42179	0.42179	0.850649	0.0566165	0.0566165	0.504767	0.504767	0.722017	0.722017	0.791476	0.644782	0.803202	0.831851	0.696636	0.891526	0.891526	0.895615	0.579486	0.579486
117	0.749324	0.749324	0.710935	0.764311	0.701834	0.755515	0.47306	0.47306	0.567224	0.403102	0.452739	0.907669	0.907669		0.781583	0.207745	0.207745	0.481079	0.684135	0.870636	0.777238	0.777238	0.728508	0.880176	0.880176	0.832983	0.798775	0.798775	0.883269	0.888561	0.88747	0.88747	0.825205	-0.0849093	-0.0849093	0.640236	0.640236	0.763195	0.763195	0.737598	0.838177	0.567334	0.763132	0.866085	0.923639	0.923639	0.806474	0.83433	0.83433
yGA_579	0.64819	0.66894	0.34965	-0.10559	0.83923	0.73911	0.66438	-0.26811	0.45152	0.27424	0.6666	0.8468	0.71781	0.77431	0.84445	-0.10947	0.00484	0.61907	0.81836	0.81984	0.84997	0.40603	0.87695	0.88924	0.82039	0.80622	0.80198	0.85618	0.91209	0.91868	0.85113	0.78807	0.79261	0.78627	0.23177	0.47425	0.64243	0.7308	0.49187	0.42564	0.79993	-0.17454	0.23495	0.79944	0.6648	0.83491	0.69459	0.79561	0.87036
*GA_579	0.56051	0.53955	0.44634	0.47019	0.78163	0.67622	0.6898	0.05147	0.57066	0.3051	0.80347	0.51887	0.51608	0.68217	0.78583	0.62964		0.54242	0.63325	0.69611	0.69493		0.75599	0.71227	0.73851	0.51354	0.59382	0.77095	0.87762	0.86093	0.64674	0.64238	0.7233	0.6369		0.34547	0.67443	0.6518	0.54976	0.43957	0.61876	0.71996	0.75489	0.73879	0.65861	0.52733	0.63246	0.72714	0.77123
199	0.684323	0.684323	0.725349	0.80208	0.748543	0.563833	0.51335	0.51335	0.401478	0.497632	0.738231	0.937379	0.937379	0.7696	0.680724	0.608762	0.608762	0.317019	0.625397	0.678226	0.549988	0.549988	0.581816	0.735051	0.735051	0.700517	0.445354	0.445354	0.884637	0.859024	0.742913	0.742913	0.705376	0.0988544	0.0988544	0.484388	0.484388	0.703101	0.703101	0.700606	0.717913	0.498685	0.688879	0.767257	0.964173	0.964173	0.863279	0.71894	0.71894
151	0.804594	0.804594	0.715735	0.787605	0.601501	0.682538	0.654577	0.654577	0.612978	0.414604	0.717419	0.862573	0.862573	0.825039	0.643012	0.583609	0.583609	0.292873	0.606067	0.770191	0.40483	0.40483	0.713345	0.784764	0.784764	0.694948	0.688862	0.688862	0.80124	0.790186	0.705455	0.705455	0.748652	0.0897267	0.0897267	0.575665	0.575665	0.764557	0.764557	0.759651	0.813384	0.454514	0.685795	0.827501	0.912245	0.912245	0.775337	0.772639	0.772639
GA_579	0.56051	0.53955	0.47405	0.36992	0.78163	0.67622	0.6898	0.04902	0.57066	0.29885	0.80385	0.51887	0.51608	0.68217	0.78583	0.63391	0.07657	0.50032	0.63325	0.69611	0.69493	0.54984	0.75599	0.71227	0.73851	0.51354	0.59382	0.77095	0.87762	0.86093	0.64238	0.64674	0.7233	0.64195	0.19894	0.34547	0.67443	0.6518	0.54976	0.43957	0.61876	0.64117	0.70029	0.73879	0.65861	0.52733	0.63246	0.72714	0.77123
146																0.45474	0.45474	0.366385	0.545067	0.564127	0.7186	0.7186	0.569458	0.712192	0.712192	0.643622	0.615299	0.615299	0.784812	0.765885	0.671748	0.671748	0.732883	0.171665	0.171665	0.602197	0.602197	0.820835	0.820835	0.766995	0.598807	0.472	0.658668	0.706381	0.922172	0.922172	0.802323	0.74187	0.74187
152	0.79049	0.79049	0.77788	0.738061	0.681932	0.678025	0.715355	0.715355	0.459321	0.469645	0.649982	0.912121	0.912121	0.837825	0.660572	0.658774	0.658774	0.49083	0.489313	0.723219	0.483083	0.483083	0.607348	0.7224	0.7224	0.700505	0.625897	0.625897	0.745898	0.788501			0.809507	0.451178	0.451178	0.300613	0.300613	0.703517	0.703517	0.679619	0.628263	0.48775	0.637481	0.511634	0.871549	0.871549	0.549609	0.752715	0.752715
329	0.590494	0.590494	0.680276	0.57373	0.510509	0.417071	0.465399	0.465399	0.391593	0.3555	0.35508	0.903919	0.903919	0.775342	0.624812	0.532731	0.532731	0.280477	0.577607	0.599656	0.377519	0.377519	0.494466	0.743799	0.743799	0.578722	0.647876	0.647876	0.766165	0.768648			0.73251	0.048881	0.048881	0.149491	0.149491	0.740544	0.740544	0.699769	0.65695	0.324799	0.48419	0.637968	0.838429	0.838429	0.706415	0.585931	0.585931
272	0.488504	0.488504	0.753836	0.52643	0.542115	0.438113	0.624163	0.624163	0.398509	0.584535	0.810831	0.944294	0.944294	0.889224	0.767225	0.39595	0.39595	0.0519633	0.583888	0.769053	0.388295	0.388295	0.384073	0.849525	0.849525	0.753032	0.438039	0.438039	0.8089	0.368956	0.652586	0.652586	0.306387	-0.135511	-0.135511	0.377215	0.377215	0.600295	0.600295	0.781473	0.812198	0.504199	0.78369	0.619245	0.706025	0.706025	0.803786	0.404158	0.404158
177	0.678097	0.678097	0.717058	0.566845	0.641314	0.540927	0.578829	0.578829	0.528027	0.407304	0.440852	0.901597	0.901597	0.721694	0.647038	0.520687	0.520687	0.169291	0.481781	0.636613	0.395854	0.395854	0.63079	0.682571	0.682571	0.617975	0.688731	0.688731	0.74329	0.747675			0.797033	0.241742	0.241742	0.215376	0.215376	0.697563	0.697563	0.696487	0.653173	0.277077	0.464539	0.557531	0.850004	0.850004	0.738001	0.633264	0.633264
94	0.592029	0.592029	0.48965	0.443413	0.269534	0.433743	0.304395	0.304395	0.260103	0.0921845	0.547074	0.731568	0.731568	0.496198	0.608585	0.234394	0.234394	0.304656	0.457274	0.329131	0.431876	0.431876	0.302672	0.510797	0.510797	0.236593	0.402479	0.402479	0.506364	0.442881	0.288972	0.288972	0.516251	-0.10781	-0.10781	-0.318436	-0.318436	0.591174	0.591174	0.564295	0.462767	0.0647289	0.224695	0.244176	0.447248	0.447248	0.34905	0.316741	0.316741
105	-0.0822724	-0.0822724	0.0871431	-0.00611197	-0.0350711	-0.0210704	-0.1089	-0.1089	-0.141081	-0.0589231	0.14437	0.29844	0.29844	0.365455	0.0995901	-0.258957	-0.258957	-0.0686496	0.188433	0.0194975	0.185671	0.185671	-0.0141518	0.379541	0.379541	0.134218	-0.0858004	-0.0858004	0.379957	-0.0866252	0.0914645	0.0914645	-0.104871	-0.250361	-0.250361	0.135033	0.135033	0.149569	0.149569	0.316193	0.239403	0.0882337	0.338638	0.143836	0.325878	0.325878	0.340783	0.0606006	0.0606006
109			0.242736	-0.0678706	-0.167496	-0.213121	0.22743	0.22743	-0.162597	-0.0617945	0.566605	0.296236	0.296236			0.0422662	0.0422662	-0.236313	0.0702366	0.201314	0.122258	0.122258	-0.170949	0.221345	0.221345	-0.184865	0.123156	0.123156	0.13285	-0.28606	0.0382249	0.0382249		-0.0970726	-0.0970726	-0.402462	-0.402462	0.1133	0.1133	0.360564	0.0972301	-0.450318	-0.437926	0.0356412	0.0993189	0.0993189	0.214462	0.273644	0.273644
[truncated: 53 more columns]

## Sheet: CASP8_MQAPs DeltaGDT
Group	<1	[1,2)	[2,10)	>10
31	15.71	48.57	90	100
56	20	41.43	88.57	100
57	20	41.43	90	100
453	10	40	94.29	100
239	20	38.57	90	100
82	17.86	37.5	83.93	100
379	15.71	37.14	91.43	100
14	11.43	37.14	88.57	100
365	21.43	34.29	81.43	100
90	15.94	31.88	81.16	100
434	8.57	31.43	94.29	100
27	15.71	30	91.43	100
273	11.94	29.85	86.57	100
131	10.61	28.79	84.85	100
151	15.71	28.57	65.71	100
20	12.86	28.57	90	100
251	8.96	28.36	88.06	100
4	18.03	27.87	93.44	100
140	12.86	27.14	92.86	100
52	14.29	27.14	85.71	100
9	12.86	27.14	71.43	100
98	10	24.29	75.71	100
199	11.43	24.29	77.14	100
407	7.14	24.29	85.71	100
308	6.56	22.95	81.97	100
69	8.57	22.86	88.57	100
117	5.8	21.74	73.91	100
13	11.43	21.43	85.71	100
396	10	21.43	77.14	100
134	10.45	20.9	83.58	100
245	7.14	17.14	85.71	100
146	7.41	16.67	59.26	100
232	4.62	15.38	83.08	100
*yGA_579	8.33	14.58	42.71	100
469	7.25	14.49	66.67	100
329	8.7	14.49	60.87	100
yGA_579	8	14	39	100
364	6.52	13.04	76.09	100
325	5.8	13.04	79.71	100
152	5.8	11.59	52.17	100
177	7.25	10.14	53.62	100
272	4.29	10	45.71	100
105	0	8.57	67.14	100
94	5.71	7.14	54.29	100
*GA_579	1.04	1.04	20.83	100
GA_579	1	1	19	100
109	0	0	3.03	100
Single and quasi single MQAPS were underlined
