# Supplementary material for: Quality assessment of protein model-structures based on structural and functional similarities
Source: BMC Bioinformatics. 2012 Sep 21;13:242. doi: 10.1186/1471-2105-13-242 (PMC3526563; doi:10.1186/1471-2105-13-242)
Supplement: Additional file 5 — comparison of CASP9 MQAPs. The file has two worksheets: “Per target” and “Delta GDT”. It shows the performance of selected GOBA measures and the performance of groups that participated in Quality Assessment category of CASP9. The contents of worksheets are analogical to those in Additional file 5. [file 1471-2105-13-242-S5.xls]

## Sheet: CASP9_MQAPs_Per_Target
Target	T0515	T0516	T0520	T0521	T0522	T0523	T0524	T0526	T0527	T0529	T0531	T0532	T0533	T0536	T0538	T0539	T0542	T0543	T0545	T0547	T0548	T0553	T0555	T0557	T0561	T0562	T0563	T0566	T0567	T0570	T0571	T0573	T0575	T0580	T0582	T0584	T0585	T0586	T0588	T0589	T0591	T0596	T0597	T0599	T0600	T0604	T0605	T0607	T0609
359	0.992408	0.990995	0.99174	0.953323	0.997037	0.973266	0.953493	0.990749	0.956483	0.946675	0.544659	0.990627	0.972042	0.915013	0.983958	0.990525	0.69634	0.983901	0.985742	0.962379	0.96337	0.918999	0.838795	0.984019	0.86834	0.846503	0.964384	0.989934	0.98672	0.988041	0.905874	0.967903	0.929589	0.988856	0.992298	0.960419	0.987312	0.987692	0.958435	0.932149	0.98977	0.968457	0.978021	0.977326	0.966085	0.921513	0.957021	0.980526	0.921658
312	0.993801	0.990969	0.990504	0.950926	0.99495	0.975271	0.976652	0.994566	0.9579	0.897551	0.59589	0.97794	0.978207	0.930508	0.98492	0.989067	0.710819	0.988648	0.988804	0.967737	0.97289	0.897014	0.780455	0.981299	0.885232	0.798718	0.971158	0.990845	0.987841	0.987739	0.906113	0.977094	0.939308	0.988184	0.99124	0.963312	0.989017	0.980077	0.972574	0.937299	0.989866	0.965661	0.976711	0.957315	0.96463	0.911959	0.957419	0.990166	0.95733
371	0.991952	0.990919	0.991378	0.941081	0.99772	0.973633	0.954653	0.990374	0.957467	0.922039	0.6009	0.991045	0.97071	0.90892	0.983157	0.990502	0.649108	0.991241	0.985486	0.974905	0.975679	0.912504	0.801268	0.98216	0.84583	0.819608	0.963065	0.988998	0.986413	0.987981	0.918533	0.962121	0.928671	0.988625	0.993848	0.959323	0.9867	0.988482	0.955747	0.941659	0.989927	0.97713	0.977982	0.982986	0.966119	0.892011	0.963232	0.978806	0.928321
426	0.989698	0.992725	0.988738	0.910223	0.99877	0.968361	0.983123	0.988437	0.959289	0.951138	0.611464	0.993172	0.966474	0.915997	0.984517	0.983735	0.68583	0.977882	0.986491	0.984174	0.941443	0.919024	0.932868	0.982219	0.904363	0.769723	0.959774	0.988768	0.987074	0.987557	0.908638	0.961309	0.921849	0.98958	0.995552	0.956121	0.989084	0.983894	0.955053	0.94816	0.989665	0.976127	0.981954	0.99306	0.974682	0.865344	0.82703	0.973633	0.983841
2	0.992405	0.990994	0.991744	0.941933	0.997037	0.973268	0.953518	0.990759	0.956483	0.914681	0.590216	0.990622	0.972051	0.90733	0.983964	0.99053	0.657591	0.988467	0.985745	0.975281	0.974519	0.892917	0.716185	0.981757	0.799176	0.815684	0.964395	0.989388	0.986725	0.988035	0.889669	0.967914	0.929685	0.988805	0.99321	0.960406	0.987311	0.987699	0.957363	0.942477	0.990117	0.976157	0.978011	0.977302	0.966075	0.898445	0.966093	0.980521	0.921726
386	0.989994	0.9881	0.989488	0.943407	0.997364	0.969716	0.954411	0.989366	0.948333	0.909649	0.591614	0.990524	0.966927	0.906629	0.981151	0.989265	0.645251	0.980779	0.983291	0.966574	0.968922	0.916023	0.780675	0.980771	0.849333	0.825626	0.955231	0.988054	0.984238	0.985531	0.901767	0.955216	0.912232	0.986783	0.992563	0.95078	0.984054	0.985423	0.951134	0.930395	0.991323	0.970892	0.971821	0.97478	0.96475	0.897549	0.955754	0.974612	0.908592
407	0.994247	0.993048	0.987156	0.945757	0.983598	0.959148	0.975609	0.987543	0.940141	0.929067	0.566599	0.987015	0.987564	0.931434	0.98766	0.984445	0.624843	0.971923	0.992969	0.973549	0.977738	0.885824	0.665983	0.981464	0.808376	0.838588	0.960815	0.993214	0.992124	0.982863	0.934846	0.983745	0.927415	0.975684	0.989005	0.965407	0.98253	0.969521	0.950104	0.951139	0.994572	0.950309	0.966624	0.978134	0.963481	0.882096	0.95332	0.98313	0.949345
78	0.994331	0.991615	0.985677	0.949009	0.992001	0.970058	0.958525	0.989672	0.943486	0.782645	0.548499	0.98435	0.976009	0.91679	0.980774	0.987179	0.654768	0.946802	0.986413	0.969407	0.923487	0.898483		0.977612	0.846165	0.808282	0.956893	0.988692	0.986047	0.987593	0.816032	0.971737	0.929322	0.977125	0.982274	0.964202	0.987638	0.970346	0.968764	0.935651	0.992518	0.960697	0.978352	0.966567	0.963264	0.915643	0.85658	0.985268	0.934324
369	0.990547	0.992642	0.989842	0.907694	0.998801	0.969204	0.984026	0.990661	0.958837	0.665658	0.504067	0.982457	0.975282	0.884006	0.982646	0.982037	0.757802	0.975887	0.989148	0.974734	0.977037	0.939994	0.886219	0.988128	0.881858	0.824273	0.978322	0.99315	0.992227	0.991049	0.778289	0.960091	0.924999	0.996225	0.984848	0.961629	0.981719	0.968073	0.941158	0.905864	0.991904	0.960649	0.969039	0.971058	0.942847	0.898544	0.900978	0.976603	0.97903
397	0.994166	0.991386	0.985632	0.949369	0.993288	0.970455	0.960001	0.990081	0.945396	0.779607	0.563701	0.987403	0.975605	0.916787	0.981071	0.987762	0.643388	0.946802	0.985805	0.969407	0.927798	0.900267	0.788895	0.978115	0.84843	0.806387	0.955993	0.988991	0.986071	0.98773	0.819824	0.971364	0.928249	0.978905	0.983506	0.963281	0.987735	0.973367	0.967102	0.935961	0.992138	0.96534	0.977229	0.971594	0.965122	0.911912	0.857303	0.983056	0.935097
319	0.984978	0.984338	0.9867	0.946419	0.996197	0.962209	0.944834	0.985636	0.941961	0.923605	0.596402	0.991554	0.950872	0.892322	0.968817	0.983845	0.670438	0.984065	0.973411	0.960535	0.973793	0.884581	0.637053	0.974924	0.736507	0.812669	0.950929	0.981088	0.97567	0.980202	0.909683	0.944532	0.877284	0.980742	0.993771	0.938444	0.971969	0.974064	0.928672	0.931856	0.987837	0.95816	0.966331	0.977674	0.9664	0.886963	0.948962	0.957862	0.884744
56	0.982175	0.979881	0.982668	0.947608	0.994798	0.964767	0.969511	0.984674	0.937368	0.82972	0.550275	0.994354	0.950776	0.904955	0.961295	0.979702	0.599964	0.986765	0.971464	0.962516	0.972937	0.830172	0.540876	0.973971	0.66393	0.800394	0.939336	0.980057	0.974977	0.975689	0.873331	0.96971	0.89059	0.973451	0.989379	0.927812	0.964117	0.972724	0.908144	0.96129	0.986062	0.955922	0.964154	0.985035	0.976851	0.851091	0.945284	0.939941	0.907005
490	0.979403	0.985695	0.986817	0.888724	0.99834	0.972037	0.9399	0.972198	0.954372	0.82721	0.657744	0.986815	0.95652	0.856245	0.976871	0.979095	0.426195	0.967253	0.981308	0.977688	0.959864	0.898842	0.905502	0.977247	0.863088	0.637746	0.969113	0.982812	0.983613	0.991909	0.81028	0.925248	0.914979	0.98845	0.992563	0.94548	0.975843	0.992977	0.91254	0.932497	0.98279	0.967898	0.965347	0.990428	0.925083	0.775222	0.958111	0.95305	0.938448
273	0.987415	0.987649	0.984551	0.93951	0.993513	0.96454	0.962215	0.99207	0.919702	0.55087	0.456554	0.98823	0.958765	0.892541	0.971544	0.980988	0.689816	0.935416	0.97712	0.962435	0.909804	0.89228	0.78667	0.979174	0.816031	0.810295	0.953488	0.976552	0.979624	0.984759	0.504935	0.947717	0.871162	0.979811	0.988113	0.952593	0.973288	0.97179	0.943454	0.935402	0.992419	0.955846	0.973152	0.971964	0.964852	0.912616	0.772669	0.97425	0.908226
119	0.978666	0.987699	0.9901	0.926237	0.997901	0.98195	0.951283	0.933104	0.945798	0.358682	0.251101	0.932312	0.973519	0.872896	0.980156	0.979393	0.688389	0.99673	0.972179	0.973577	0.95349	0.904592	0.898209	0.986542	0.88684	0.837376	0.962753	0.985657	0.986086	0.990545	-0.110811	0.881467	0.90504	0.992158	0.983904	0.970412	0.975769	0.976261	0.946055	0.944193	0.989854	0.960185	0.965823	0.993959	0.94899	0.791954	0.951751	0.97373	0.989346
88	0.990235	0.978535	0.983007	0.918775	0.985129	0.960522	0.972498	0.978357	0.920092	0.437962	0.524786	0.946071	0.986323	0.915452	0.980311	0.982769	0.66653	0.939507	0.978381	0.940897	0.907725	0.844941	0.769615	0.976772	0.858403	0.815075	0.960868	0.97813	0.985184	0.980739	0.146428	0.968823	0.79423	0.947263	0.916671	0.953321	0.96964	0.933071	0.939046	0.948305	0.992836	0.896889	0.953919	0.920351	0.971121	0.870026	0.606862	0.992088	0.97251
367	0.984966	0.983141	0.945318	0.922392	0.993666	0.972	0.95	0.987705	0.940564	0.514688	0.513574	0.991249	0.956237	0.879512	0.970061	0.979531	0.598695	0.945199	0.971361	0.958785	0.892822	0.811539	0.714983	0.965377	0.787611	0.768967	0.941017	0.974715	0.971907	0.97632	0.298205	0.953099	0.890688	0.951572	0.962412	0.944632	0.967092	0.942694	0.933722	0.937055	0.981753	0.942158	0.963122	0.976387	0.951799	0.87551	0.650812	0.967197	0.917492
101	0.984376	0.972625	0.971314	0.92302	0.974886	0.961005	0.969276	0.987661	0.871919	0.619	0.114713	0.873511	0.95781	0.894713	0.966882	0.938486	0.686946	0.85824	0.954239	0.96005	0.893859	0.820531	0.747695	0.948026	0.810021	0.546055	0.945383	0.963485	0.985367	0.967556	0.789538	0.96494	0.825369	0.931674	0.924921	0.958618	0.899003	0.871898	0.941514	0.87544	0.994248	0.830212	0.959776	0.910449	0.8999	0.943686	0.583495	0.983887	0.978635
114	0.992598	0.994564	0.989399	0.892255	0.996357	0.982159	0.956667	0.989414	0.927825		0.128492	0.950838			0.954819	0.979255	0.551318	0.561022	0.934454	0.970165		0.686353	0.191867	0.97477	0.266195	0.273313	0.949571	0.986796	0.990069	0.993907		0.91075	0.874672	0.982957	0.979734	0.927854	0.987578	0.939237	0.939193	0.965256	0.993704	0.92571	0.978641	0.974939		0.924173	0.960105	0.988179	0.934802
100	0.928411	0.877657	0.77097	0.803976	0.978457	0.915543	0.797422	0.908849	0.673218	0.285117	0.463999	0.921763	0.984064	0.89574	0.980311	0.982769	0.666508	0.939507	0.978291	0.940831	0.907725	0.844941	0.769615	0.976772	0.85822	0.815075	0.960868	0.97813	0.985184	0.977135	0.146428	0.968823	0.79423	0.947263	0.916671	0.953321	0.96964	0.933071	0.939046	0.948305	0.992836	0.896889	0.953919	0.920354	0.971121	0.868131	0.546071	0.992088	0.97251
80	0.976782	0.983927	0.989035	0.890372	0.998236	0.95007	0.909668	0.963599	0.955772	0.541167	0.424758	0.985945	0.937361	0.837274	0.977003	0.967202	0.429439	0.970253	0.974749	0.984387	0.92648	0.620744	0.371809	0.970316	0.810777	0.449544	0.961222	0.987666	0.982003	0.978165	0.644751	0.803005	0.906194	0.985554	0.986292	0.863187	0.980023	0.974852	0.910561	0.919976	0.979643	0.923186	0.972664	0.986699	0.911755	0.677694	0.989449	0.954132	0.755437
309					0.987321	0.960218	0.930095	0.976789	0.919915	0.402027	0.516847	0.979713	0.962635	0.846178	0.950647	0.9481	0.638271	0.862278	0.944811	0.935525	0.874213	0.826207	0.756545	0.971101	0.776546	0.740889	0.929434	0.955778	0.960924	0.954524	0.255104	0.928193	0.855275	0.95597	0.933739	0.907811	0.933727	0.942571	0.89445	0.901399	0.958512	0.920042	0.926275	0.947275	0.927091	0.901727	0.600739	0.961897	0.890183
308	0.994296	0.993628	0.988315	0.917169	0.998913	0.981208	0.978193	0.963317	0.917434	0.318268	0.149069	0.993037	0.90562	0.871132	0.984564	0.985303	0.469856	0.960215	0.97531	0.954308	0.953154	0.666184	0.407592	0.976943	0.0585185	0.579495	0.936803	0.990413	0.987594	0.976591	0.260212	0.80486	0.840734	0.986804	0.980463	0.885789	0.976702	0.989236	0.893232	0.950546	0.974171	0.977522	0.974503	0.953546	0.912531	0.792589	0.951299	0.932226	0.758905
164																	0.630065	0.737117	0.946211	0.863483	0.813169	0.846851	0.769874	0.944939	0.748751	0.709014	0.911688	0.919193	0.958617	0.966277	0.129339	0.90205	0.775604	0.943335	0.882388	0.914943	0.92508	0.921514	0.893143	0.893892	0.976333	0.890658	0.941556	0.931755		0.891924	0.8059	0.969263	0.866627
236	0.992679	0.992789				0.984534	0.95561	0.989412	0.891136	0.0384696	0.128492	0.950835	0.973776	0.909931	0.96985	0.979255	0.53753	0.798053	0.934454	0.970165	0.971152	0.686353	0.191867	0.97477	0.266195	0.273313	0.949571	0.986796	0.990069	0.993907	-0.0551862	0.91075	0.874672	0.982957	0.979734	0.927854	0.987578	0.939237	0.939193	0.965256	0.993704	0.92571	0.978641	0.974939	0.90678	0.924173	0.960105	0.988179	0.934802
417	0.988482	0.988904	0.95606	0.845586	0.961453	0.931779	0.952877	0.980604	0.783101	0.507292	0.516271	0.935639	0.876082	0.842122	0.969201	0.786034	0.357022	0.41922	0.989606	0.468176	0.796306	0.666922	0.533374	0.971818	0.54718	0.680883	0.941302	0.968299	0.983207	0.934172	0.413873	0.967288	0.786533	0.977672		0.935781	0.65497	0.825244	0.836152	0.786648	0.987169	0.853705	0.893081	0.926099	0.898504	0.496481	0.621449	0.992334	0.927924
*yGA_579	0.947291	0.854505	0.976602	0.885141	0.937363	0.94543	0.963851	0.980384	0.883452	0.473353	0.0344824	0.882186	0.922069	0.822852	0.974341	0.698819	0.721832	0.962294	0.963593	0.806534	0.672019	0.258894	0.240027	0.935116	-0.302334	0.628583	0.967274	0.952295	0.984731	0.97617	0.576288	0.978375	0.940621	0.956376	0.865659	0.96443	0.885917	0.940157	0.852805	0.87882	0.987703	0.825379	0.917172	0.988682	0.835541	0.893064	0.3721	0.966928	0.928979
*GA_579	0.770265	0.909674	0.890896	0.858487	0.856427	0.521207	0.89261	0.92858	0.799792	0.771179	0.00110673	0.677305	0.901094	0.767552	0.963851	0.734627	0.708169	0.941553	0.944116	0.645801	0.820753	0.478206	0.51781	0.94803	0.619854	0.703361	0.898303	0.913505	0.91924	0.882503	0.64393	0.899708	0.835841	0.874389	0.777674	0.855695	0.884022	0.853712	0.747144	0.764931	0.95652	0.822839	0.811495	0.962802	0.759129	0.514611	0.720187	0.907926	0.768948
32	0.938657	0.921643	0.823531	0.851316	0.926381	0.835773	0.916831	0.946207	0.772641	0.349934	0.542841	0.922955	0.94721	0.811423	0.801315	0.558109	0.806319	0.852239	0.930452	0.784516	0.48985	0.494654	0.478693	0.892114	0.349271	0.539546	0.849602	0.534067	0.874038	0.907255	0.49211	0.9354	0.489254	0.879674	0.864602	0.799114	0.787509	0.668762	0.756784	0.838417	0.969203	0.68096		0.936079	0.631124	0.689883		0.958039	0.952236
GA_579	0.770265	0.909674	0.890896	0.858487	0.856427	0.521207	0.89261	0.92858	0.799792	0.711428	0.00110673	0.677305	0.901094	0.767552	0.963851	0.734627	0.708169	0.941553	0.944116	0.645801	0.821691	0.519869	0.515843	0.939005	0.627422	0.703361	0.898303	0.913505	0.91924	0.882503	0.40402	0.899708	0.835841	0.874389	0.777674	0.855695	0.884022	0.853712	0.747144	0.764931	0.95652	0.822839	0.811495	0.962802	0.759129	0.515745	0.697704	0.907926	0.768948
391	0.97803	0.965889	0.966097	0.873171	0.990261	0.972984	0.94676	0.986149	0.783864	0.377864	0.457808	0.944334	0.959541	0.72926	0.945318	0.845451	0.539108	0.482521	0.852772	0.867956	0.424487	0.710715	0.568607	0.904043	0.695107	0.612141	0.780744	0.960603	0.823044	0.799567	0.125913	0.767517	0.571924	0.927477	0.893302	0.681099	0.750815	0.697555			0.803119	0.619312	0.664864			0.770961	0.442531	0.835338	0.809428
215	0.949574	0.976964	0.939916	0.78261	0.931465	0.909047	0.931219	0.970293	0.756513	0.257721	0.186287	0.916953	0.973519	0.878207	0.909653	0.813478	0.763962	0.711229	0.788837	0.779866	0.418043	0.778759	0.672804	0.918224	0.44256	0.454828	0.887213	0.797355	0.90983	0.933808	0.0876092	0.920624	0.488286	0.866856	0.890963	0.901755	0.828391	0.822358	0.845236	0.885605	0.980111	0.65288	0.922751	0.90068	0.869631	0.813263	-0.0227727	0.972022	0.95781
388	0.932092	0.873985	0.863464	0.775267	0.943003	0.84707	0.869511	0.945035	0.625725	0.448652	0.153161	0.865583	0.937828	0.737462	0.913581	0.587061	0.755489	0.731138	0.762114	0.887634	0.447954	0.823481	0.710866	0.869012	0.781072	0.434048	0.80125	0.828679	0.837786	0.834762	0.41806	0.847941	0.548644	0.849969	0.865695	0.868357	0.715109	0.759791	0.873175	0.845595	0.968465	0.610554	0.867543	0.873441	0.812025	0.806155	0.101695	0.93421	0.912043
yGA_579	0.947291	0.854505	0.976602	0.885141	0.937363	0.94543	0.963851	0.980384	0.883452	0.0982449	0.0344824	0.882186	0.922069	0.822852	0.974341	0.698819	0.721832	0.962294	0.963593	0.806534	0.1318	0.307035	0.135519	-0.108548	0.531968	0.628583	0.967274	0.952295	0.984731	0.97617	-0.0798107	0.978375	0.940621	0.956376	0.865659	0.96443	0.885917	0.940157	0.852805	0.87882	0.987703	0.825379	0.917172	0.988682	0.835541	0.877207	-0.0168862	0.966928	0.928979
472	0.930475	0.866172	0.833733	0.809969	0.947098	0.831805	0.871927	0.949305	0.623463	0.439004	0.114713	0.861748	0.922512	0.671726	0.909833	0.557703	0.752658	0.649723	0.742576	0.884759	0.420809	0.80996	0.693457	0.861383	0.783604	0.42482	0.785655	0.790069	0.819585	0.826985	0.403903	0.813769	0.515505	0.834311	0.854726	0.868104	0.724148	0.779225	0.852892	0.827119	0.956115	0.591473	0.841775	0.870248	0.776297	0.751491	0.135279	0.930621	0.900684
1	0.933041	0.872806	0.910116	0.738587	0.905253	0.833501	0.911461	0.957285	0.486667	0.170491	0.308405	0.921363	0.868222	0.680279	0.848242	0.784639	0.679994	0.609937	0.76214	0.814585	0.338544	0.809324	0.705966	0.873246	0.763385	0.456776	0.770281	0.820208	0.894498	0.893804	0.0903276	0.87689	0.465262	0.853901	0.902421	0.882605	0.73069	0.758164	0.840241	0.887071	0.973374	0.684542	0.894304	0.863702	0.791785	0.837994	-0.176784	0.938729	0.898984
237	0.959693	0.885251	0.913597	0.777986	0.926449	0.741803	0.902671	0.951936	0.634208	0.113009	0.307488	0.914032	0.911596	0.560885	0.941142	0.49402	0.674216	0.424587	0.85739	0.853348	0.107015	0.779271	0.583443	0.849532	0.58547	0.641355	0.87057	0.896658	0.809079	0.958825	-0.091991	0.939796	0.600363	0.8783	0.792582	0.920876	0.707802	0.507131	0.828348	0.87547	0.970244	0.75948	0.908741	0.936519	0.838139	0.770079	-0.412466	0.959744	0.906436
90	0.875353	0.877941	0.879501	0.738147	0.937494	0.763701	0.836221	0.915556	0.591917	0.286165	0.268031	0.812917	0.781254	0.670889	0.886098	0.534197	0.706964	0.644809	0.743539	0.477568	0.0812034	0.774699	0.74352	0.811623	0.656266	0.525046	0.790296	0.850379	0.881052	0.843867	0.454363	0.87311	0.293767	0.846243	0.830485	0.778356	0.582553	0.459442	0.689748	0.695541	0.936429	0.498458	0.768244	0.885976	0.774496	0.176906	-0.381903	0.929716	0.885464
317															0.891537	0.448774	0.690543	0.308788	0.888296	0.58698	0.330922	0.714154	0.587823	0.796936	0.55399	0.499597	0.794983	0.792165	0.862715	0.893436	-0.00182082	0.907832	0.610243	0.866857	0.791789	0.865096	0.779491	0.293585	0.817125	0.783543	0.937491	0.772936	0.931707	0.89976	0.661437	0.795946	-0.40043	0.941535	0.892815
241															0.897465	0.435585	0.698922	0.547525	0.760406	0.462914	0.216199	0.790578	0.678185	0.898394	0.699506	0.399897	0.82128	0.874046	0.805526	0.86127	0.252369	0.925389	0.417451	0.8453	0.782081	0.885042	0.687149	0.094545	0.774433	0.75623	0.93653	0.537727	0.940147	0.905523	0.678814	0.647506	-0.600748	0.965892	0.9279
183	0.796528	0.815769	0.699555	0.574396	0.880708	0.358715	0.717157	0.820006	0.437393	0.234094	0.117652	0.890984	0.741868	0.385212	0.900934	0.338071	0.657693	0.507369	0.381397	0.658919	0.117112	0.805835	0.719979	0.567213	0.783368	0.162765	0.521252	0.817699	0.711597	0.652243	0.194401	0.659246	0.133838	0.501719	0.686866	0.808247	0.486482	0.83254	0.5962	0.726347	0.842469	0.33738	0.774342	0.867245	0.46096	0.529176	0.636393	0.797118	0.643445
296	0.776394	0.817131	0.769547	0.681836	0.867723	0.709898	0.886446	0.844015	0.259637	0.037807	0.0959977	0.838785	0.703636	0.530852	0.525386	0.536541	0.642238	0.546124	0.414957	0.417531	0.0619938	0.7664	0.634787	0.775583	0.677629	0.184941	0.627518	0.76358	0.742316	0.686587	0.363244	0.775888	0.234453	0.755362	0.6906	0.663775	0.457242	0.449425	0.655424	0.639811	0.918191	0.408537	0.72452	0.659271	0.584754	-0.0392633	-0.0607899	0.875156	0.830078
353	0.637717	0.698003	0.481256	0.392768	0.614634	0.313616	0.143601	0.433259	0.308857	-0.03429	-0.0848123	0.545018			0.352081	0.264353	0.418868	0.275971	0.239727	0.0389359	0.168011	0.27459	0.346278	0.380067	0.290172	0.0109764	0.431816	0.422056	0.60052	0.543165	0.110297	0.296286	-0.111722	0.370598	0.295367	0.390498	0.357974	0.434377	-0.0167941	0.465519	0.564951	0.372567	0.283276	0.460992		0.130948	0.19192		0.208953
219	0.443395	0.364533	0.275804	0.574078	0.258864	0.364438	0.474833	0.376407	-0.0907953	-0.0305877				0.37962	0.188331	-0.323841	0.0690137	0.23724	0.416603	0.467125	-0.306244	0.728904	0.71593	0.664089	0.759323	0.36013	0.479401	0.203264	0.37089	0.253693	0.0804075	0.363145	0.126277	0.615659	0.628377	0.283939	0.257942	-0.259669	0.332523	0.28655	0.313798	0.369398	0.306852	0.541648	0.332181	0.308543	-0.6665	0.465785	0.445551
208	0.154523	0.344562	0.2935	0.106017	0.440685	0.0862947	-0.0641138	0.167428	-0.103485	0.16808	0.292136	0.377337	0.391236	-0.0494738	0.52907	0.304045	0.161217	-0.0111385	0.0685877	-0.0230701	0.220609	0.362107	0.195032	0.0545271	0.295314	0.327137	0.0306899	-0.0944906	0.240643	0.205048	-0.110569	0.101521	0.429351	0.197531	0.120023	0.254622	0.00866161	0.585268	-0.0569717	0.35465	0.390243	0.224938	0.0620547	0.569732	0.139881	0.20379	0.234576	0.433721	0.0799805
173	0.0407148	0.192567	0.115731	0.0467267	0.503783	0.0976617	0.184234	-0.0173371	0.0253899	0.105143	0.182478	0.0135551		-0.208038	0.0603133	0.043562	0.0107961	-0.0598459	0.327464	0.110962	0.0941714	0.00484076	-0.164565	-0.190569	0.10977	-0.0557129	-0.244723	0.162436	0.356425	0.16936	-0.00941187	-0.0650394	-0.159844	0.14088	0.0612542	-0.0304061	0.208276	0.354364			-0.109052	0.0194936	-0.0316853	0.17913	0.134875	-0.157889	0.175129	0.22058	-0.0981492
[truncated: 27 more columns]

## Sheet: CASP9_MQAPs_DeltaGDT
Group	<1	[1,2)	[2,10)	>10
1	28.99	44.93	88.41	100
273	26.09	44.93	92.75	100
490	20.9	41.79	94.03	100
407	24.64	40.58	92.75	100
312	23.19	40.58	94.2	100
2	20.29	40.58	94.2	100
397	18.84	40.58	92.75	100
426	21.74	39.13	94.2	100
359	20.29	39.13	94.2	100
371	18.84	39.13	94.2	100
78	17.65	38.24	95.59	100
164	20	38	90	100
369	27.54	37.68	95.65	100
88	15.94	37.68	89.86	100
56	17.39	36.23	89.86	100
367	14.49	36.23	92.75	100
386	17.91	34.33	95.52	100
309	13.85	33.85	93.85	100
101	17.39	33.33	89.86	100
100	17.39	31.88	85.51	100
319	15.94	31.88	92.75	100
391	14.29	31.75	87.3	100
237	20.29	30.43	71.01	100
80	15.94	30.43	85.51	100
241	20.37	27.78	81.48	100
*yGA_579	15.94	27.54	72.46	100
yGA_579	17.39	26.09	71.01	100
119	17.39	26.09	81.16	100
296	17.39	26.09	66.67	100
472	15.94	26.09	76.81	100
388	13.04	26.09	76.81	100
32	12.12	25.76	74.24	100
317	16.36	25.45	83.64	100
114	14.29	25.4	79.37	100
219	21.21	24.24	66.67	100
236	15.15	24.24	77.27	100
215	13.04	21.74	78.26	100
353	14.29	20.63	61.9	100
417	7.35	19.12	63.24	100
183	13.04	15.94	63.77	100
308	10.14	15.94	78.26	100
208	5.97	13.43	58.21	100
382	3.33	13.33	50	100
173	9.84	13.11	47.54	100
90	10.14	13.04	55.07	100
*GA_579	4.35	10.14	49.28	100
GA_579	2.9	8.7	46.38	100
358	0	7.14	42.86	100
347	0	0	16.67	100
