# Supplementary material for: Quality assessment of protein model-structures based on structural and functional similarities
Source: BMC Bioinformatics. 2012 Sep 21;13:242. doi: 10.1186/1471-2105-13-242 (PMC3526563; doi:10.1186/1471-2105-13-242)
Supplement: Additional file 6 — dependence of GOBA performance on GO term annotations. The file shows the correlations between parameters describing protein GO term annotations (number of GO terms, the depth of the most specific GO term, average similarity of GO terms in the set) and GOBA “Per Target” performance in CASP8 and CASP9-in-contest validation sets. [file 1471-2105-13-242-S6.xls]

## Sheet: Arkusz1
CASP8
	metaGA	GA_3579	yGA_3579	0.2	0.3	0.4	0.5	0.6	0.7	0.8	0.9	0.2	0.3	0.4	0.5	0.6	0.7	0.8	0.9	GA_468	GA_567	GA_678	GA_759	yGA_468	yGA_567	yGA_678	yGA_579
Number of GO terms	-0.102103	-0.113551	-0.0619205	0.121772	0.011528	-0.0908434	-0.12514	-0.0924677	-0.158281	-0.184643	-0.204479	0.145762	0.0275076	-0.059274	-0.0914312	-0.0970276	-0.10296	-0.104621	-0.159662	-0.129624	-0.108742	-0.124819	-0.138779	-0.104867	-0.104957	-0.107497	-0.114434
Most specific term depth	0.0175651	0.0106746	-0.0588654	0.0270142	-0.0772747	-0.13449	-0.0740044	0.00267103	0.0333703	0.0203281	0.00321013	0.0185423	-0.0271576	-0.0792567	-0.0579508	-0.0279049	0.0445981	-0.0299104	-0.0340253	0.00732022	0.0243829	0.06111	0.0584585	-0.0847341	-0.0442452	-0.012726	-0.0641844
Inner average similarity	0.0360392	0.0624568	0.113827	-0.0693775	0.120338	0.103194	0.117469	0.0541474	-0.0680627	0.017998	0.115015	-0.0780011	0.0957736	0.0902492	0.110277	0.0997202	0.0198433	0.187427	0.212656	0.00394675	-0.00699019	-0.0439218	0.0166063	0.120358	0.105011	0.101233	0.133483
CASP9
	metaGA	GA_3579	yGA_3579	0.2	0.3	0.4	0.5	0.6	0.7	0.8	0.9	0.2	0.3	0.4	0.5	0.6	0.7	0.8	0.9	GA_468	GA_567	GA_678	GA_759	yGA_468	yGA_567	yGA_678	yGA_579
Number of GO terms	-0.122352	0.000430031	-0.129272	0.0791747	-0.044371	-0.228524	-0.258183	-0.0346791	0.114209	0.229803	0.254802	-0.0643754	-0.0822862	-0.306547	-0.318193	-0.00550374	-0.121996	0.210459	0.403306	-0.0570216	-0.0561312	0.129636	-0.0270966	-0.214001	-0.216873	-0.00494616	-0.233214
Most specific term depth	-0.047228	0.144348	0.185444	0.219854	0.259768	-0.116264	-0.0138631	0.203017	0.178292	-0.0410637	-0.0757859	0.125363	0.266285	-0.0470673	-0.0160444	0.301606	0.165021	0.192631	0.454348	-0.0516443	0.114636	0.173475	0.00171789	0.00297444	0.0332189	0.286598	0.00536454
Inner average similarity	-0.0541273	-0.116999	0.163283	-0.0466629	0.0556742	0.0750522	-0.0927433	-0.133051	-0.316077	-0.166696	-0.340655	0.199562	0.230787	0.242419	0.0876361	0.0505059	0.0722644	-0.0981314	0.0816256	-0.0248003	-0.187335	-0.19152	-0.187666	0.179082	0.0658205	0.0224321	0.0779314
