# Supplementary material for: Quality assessment of protein model-structures based on structural and functional similarities
Source: BMC Bioinformatics. 2012 Sep 21;13:242. doi: 10.1186/1471-2105-13-242 (PMC3526563; doi:10.1186/1471-2105-13-242)
Supplement: Additional file 7 — CASP 8 validation set targets. The file lists all CASP 8 target domains that were used in our CASP8 validation set. [file 1471-2105-13-242-S7.list]

T0388
T0388_D1
T0389_D1
T0390_D1
T0391_D1
T0392_D1
T0393_D1
T0393_D2
T0394_D1
T0395_D1
T0396_D1
T0398_D1
T0398_D2
T0400_D1
T0402_D1
T0407_D1
T0407_D2
T0409_D1
T0411_D1
T0412_D1
T0416_D1
T0416_D2
T0417_D1
T0418_D1
T0418_D2
T0420_D1
T0422_D1
T0422_D2
T0425_D1
T0426_D1
T0427
T0427_D1
T0428_D1
T0429_D1
T0429_D2
T0430_D1
T0430_D2
T0431_D1
T0431_D2
T0432_D1
T0433_D1
T0434_D1
T0435_D1
T0436_D1
T0438_D1
T0438_D2
T0440_D1
T0441_D1
T0441_D2
T0444_D1
T0447_D1
T0448_D1
T0449_D1
T0450_D1
T0452_D1
T0452_D2
T0454_D1
T0454_D2
T0455_D1
T0456_D1
T0457_D1
T0457_D2
T0458_D1
T0461_D1
T0462_D1
T0462_D2
T0462_D8
T0462_D9
T0463_D1
T0470_D1
T0470_D2
T0477_D1
T0483_D1
T0485_D1
T0486_D1
T0487_D1
T0487_D2
T0487_D3
T0487_D4
T0488_D1
T0490_D1
T0492_D1
T0493_D1
T0494_D1
T0501_D1
T0501_D2
T0502_D1
T0504_D1
T0504_D2
T0504_D3
T0505_D1
T0505_D2
T0506_D1
T0506_D2
T0507_D1
T0508_D1
T0509_D1
T0511_D1
T0513_D1
T0513_D2
