# Supplementary material for: Quality assessment of protein model-structures based on structural and functional similarities
Source: BMC Bioinformatics. 2012 Sep 21;13:242. doi: 10.1186/1471-2105-13-242 (PMC3526563; doi:10.1186/1471-2105-13-242)
Supplement: Additional file 8 — GO term availability. The file has two worksheets, “Annotations” and “Go_evidence”. In the first worksheet, the numbers of GO term annotations, available for protein entries in Uniprot and in PDB, are listed. In the second worksheet the distributions of evidence codes in Uniprot in PDB are presented. The legend for GO evidence codes is also provided. [file 1471-2105-13-242-S8.xls]

## Sheet: Annotations
All Uniprot 2011_03 entries	14423061
Entries annotated with GO terms	9241363	64.0735
Entries annotated with Molecular Function GO terms	8154096	56.5351
Entries annotated with Biological Process GO terms	7583909	52.5818
Entries annotated with Cellular Component GO terms	4419175	30.6396
Uniprot entries associated with PDB files	24862
Entries annotated with GO terms	22473	90.391
Entries annotated with Molecular Function GO terms	20904	84.0801
Entries annotated with Biological Process GO terms	19965	80.3033
Entries annotated with Cellular Component GO terms	14360	57.7588

## Sheet: GO_evidence
Evidence Codes in Uniprot annotations
All annotations:	73012684
All sws annotations	Number of annotations	Fraction of TOTAL[%]
IEA	72261153	98.9707
IDA	235887	0.323077
IMP	162213	0.222171
IPI	98807	0.135329
TAS	84681	0.115981
ISS	75084	0.102837
IGI	29736	0.0407272
NAS	20251	0.0277363
IEP	15700	0.0215031
EXP	11141	0.015259
ND	6666	0.00912992
IC	6092	0.00834376
RCA	5211	0.00713712
IGC	62	8.49168e-05
Evidence codes in Uniprot annotations with PDB files
All annotations:	241544
Only PDB annotations	Number of annotations	Fraction of TOTAL [%]
IEA	166670	69.0019
IDA	25664	10.625
TAS	18173	7.52368
IMP	9010	3.73017
IPI	6799	2.81481
ISS	5290	2.19008
NAS	3446	1.42666
EXP	2614	1.0822
IGI	1783	0.738168
IEP	1099	0.45499
IC	660	0.273242
ND	292	0.120889
RCA	38	0.0157321
IGC	6	0.00248402
Evidence Codes legend
Experimental Evidence Codes
# EXP	Inferred from Experiment
# IDA	Inferred from Direct Assay
# IPI	Inferred from Physical Interaction
# IMP	Inferred from Mutant Phenotype
# IGI	Inferred from Genetic Interaction
# IEP	Inferred from Expression Pattern
Computational Analysis Evidence Codes
# ISS	Inferred from Sequence or Structural Similarity
# ISO	Inferred from Sequence Orthology
# ISA	Inferred from Sequence Alignment
# ISM	Inferred from Sequence Model
# IGC	Inferred from Genomic Context
# RCA	inferred from Reviewed Computational Analysis
Author Statement Evidence Codes
# TAS	Traceable Author Statement
# NAS	Non-traceable Author Statement
Curator Statement Evidence Codes
# IC	Inferred by Curator
# ND	No biological Data available
Automatically-assigned Evidence Codes
# IEA	Inferred from Electronic Annotation
Obsolete Evidence Codes
# NR	Not Recorded
# Note on Usage of the With/From Column
